# Supplementary material for: Temporal changes in characteristics and external validity of randomized controlled trials in older people from 2012 to 2019
Source: BMC Geriatr. 2023 May 24;23:324. doi: 10.1186/s12877-023-04018-6 (PMC10207774; doi:10.1186/s12877-023-04018-6)
Supplement: Supplementary file 1 — Additional file 1. [file 12877_2023_4018_MOESM1_ESM.xls]

## Sheet: Random_sample_10percent_Review2
V1	TitleURLDescriptionDetailsShortDetailsResourceTypeIdentifiersDbE	V3	V4	Geschikt	Waarom niet	V7	filter_$
28	Effect of dark chocolate on flow-mediated dilatation: Systematic review, meta-analysis, and dose-response analysis of randomized controlled trials.,"/pubmed/32220363","Ebaditabar M, Djafarian K, Saeidifard N, Shab-Bidar S.","Clin Nutr ESPEN. 2020 Apr	36:17-27. doi: 10.1016/j.clnesp.2019.10.017. Epub 2019 Nov 16. Review.","Clin Nutr ESPEN. 2020","PubMed","citation","PMID:32220363","pubmed","32220363","create date:2020/03/30 | first author:Ebaditabar M",					0	No		Systematic Review	review/ meta-analyse
32	[Medication versus health education for patients with type â…¢ prostatitis-like symptoms: A prospective randomized control study].,"/pubmed/32216227","Liao XH, Chen JQ, Wu JT, Cheng JL, Wang F.","Zhonghua Nan Ke Xue. 2019 May	25(5):420-423. Chinese. ","Zhonghua Nan Ke Xue. 2019","PubMed","citation","PMID:32216227","pubmed","32216227","create date:2020/03/28 | first author:Liao XH",					1	No		Not in English. Chinese	niet engelstalig
38	[Development of a Method for Assignment Control in Randomized Controlled Trials].,"/pubmed/32213745","Fujino Y, Tanzawa K, Muramatsu K, Otani M, Kubo T.","J UOEH. 2020	42(1):77-82. doi: 10.7888/juoeh.42.77. Japanese. ","J UOEH. 2020","PubMed","citation","PMID:32213745","pubmed","32213745","create date:2020/03/28 | first author:Fujino Y",					0	No		Not in English. Japanese	niet engelstalig
44	Dazhu Hongjingtian Preparation as Adjuvant Therapy for Unstable Angina Pectoris: A Meta-Analysis of Randomized Controlled Trials.,"/pubmed/32210811","Man C, Dai Z, Fan Y.","Front Pharmacol. 2020 Mar 10	11:213. doi: 10.3389/fphar.2020.00213. eCollection 2020.","Front Pharmacol. 2020","PubMed","citation","PMID:32210811 | PMCID:PMC7076193","pubmed","32210811","create date:2020/03/27 | first author:Man C",					0	No		Meta-analysis	review/ meta-analyse
55	Effectiveness of exercise on fatigue in hemodialysis patients: a randomized controlled trial.,"/pubmed/32206314","Salehi F, Dehghan M, Mangolian Shahrbabaki P, Ebadzadeh MR.","BMC Sports Sci Med Rehabil. 2020 Mar 18	12:19. doi: 10.1186/s13102-020-00165-0. eCollection 2020.","BMC Sports Sci Med Rehabil. 2020","PubMed","citation","PMID:32206314 | PMCID:PMC7081561","pubmed","32206314","create date:2020/03/25 | first author:Salehi F",					0	Yes
59	The impacts of combined social and economic empowerment training on intimate partner violence, depression, gender norms and livelihoods among women: an individually randomised controlled trial and qualitative study in Afghanistan.,"/pubmed/32201622","Gibbs A, Corboz J, Chirwa E, Mann C, Karim F, Shafiq M, Mecagni A, Maxwell-Jones C, Noble E, Jewkes R.","BMJ Glob Health. 2020 Mar 16	5(3):e001946. doi: 10.1136/bmjgh-2019-001946. eCollection 2020.","BMJ Glob Health. 2020","PubMed","citation","PMID:32201622 | PMCID:PMC7076232","pubmed","32201622","create date:2020/03/24 | first author:Gibbs A",					0	Yes		Besproken
72	Efficacy of FLU-v, a broad-spectrum influenza vaccine, in a randomized phase IIb human influenza challenge study.,"/pubmed/32194999","Pleguezuelos O, James E, Fernandez A, Lopes V, Rosas LA, Cervantes-Medina A, Cleath J, Edwards K, Neitzey D, Gu W, Hunsberger S, Taubenberger JK, Stoloff G, Memoli MJ.","NPJ Vaccines. 2020 Mar 13	5:22. doi: 10.1038/s41541-020-0174-9. eCollection 2020.","NPJ Vaccines. 2020","PubMed","citation","PMID:32194999 | PMCID:PMC7069936","pubmed","32194999","create date:2020/03/21 | first author:Pleguezuelos O",					1	Yes
82	Pragmatic randomised evaluation of stable thoracolumbar fracture treatment outcomes (PRESTO): study protocol for a randomised controlled feasibility trial combined with a qualitative study and survey.,"/pubmed/32190347","Cook E, Booth A, Coleman E, Scantlebury A, McDaid C, Hewitt C, Corbacho B, Rangan A, Adamson J, Ranganathan A, Khan A, Ahuja S, Turner E, May P, Hilton C, Torgerson DJ.","Pilot F…	6:38. doi: 10.1186/s40814-020-00574-5. eCollection 2020.","Pilot Feasibility Stud. 2020","PubMed","citation","PMID:32190347 | PMCID:PMC7068894","pubmed","32190347","create date:2020/03/20 | first author:Cook E",					0	No		Study protocol	Studie protocol
84	Adapted physical activity and cardiac coherence in hematologic patients (APACCHE): study protocol for a randomized controlled trial.,"/pubmed/32190333","FourniÃ© C, Bouscaren N, Dalleau G, Lenclume V, Mohr C, Zunic P, Cabrera Q, Verkindt C.","BMC Sports Sci Med Rehabil. 2020 Mar 14	12:18. doi: 10.1186/s13102-020-00170-3. eCollection 2020.","BMC Sports Sci Med Rehabil. 2020","PubMed","citation","PMID:32190333 | PMCID:PMC7071585","pubmed","32190333","create date:2020/03/20 | first author:FourniÃ© C",					0	No		Study protocol	Studie protocol
102	Effect of electrically stimulating acupoint, Zusanli (ST 36), on patient's recovery after laparoscopic colorectal cancer resection: a randomized controlled trial.,"/pubmed/32186016","Huang W, Long W, Xiao J, Zhao G, Yu T.","J Tradit Chin Med. 2019 Jun	39(3):433-439.","J Tradit Chin Med. 2019","PubMed","citation","PMID:32186016","pubmed","32186016","create date:2020/03/19 | first author:Huang W",					0	Yes
104	Influence of Hydroxyapatite Coating for the Prevention of Bone Mineral Density Loss and Bone Metabolism after Total Hip Arthroplasty: Assessment Using (18)F-Fluoride Positron Emission Tomography and Dual-Energy X-Ray Absorptiometry by Randomized Controlled Trial.,"/pubmed/32185203","Tezuka T, Kobayashi N, Hyonmin C, Oba M, Miyamae Y, Morita A, Inaba Y.","Biomed Res Int. 2020 Feb 22	2020:4154290. doi: 10.1155/2020/4154290. eCollection 2020.","Biomed Res Int. 2020","PubMed","citation","PMID:32185203 | PMCID:PMC7060431","pubmed","32185203","create date:2020/03/19 | first author:Tezuka T",					0	Yes
111	The Effects of Synbiotic Supplementation on Glycemic Status, Lipid Profile, and Biomarkers of Oxidative Stress in Type 1 Diabetic Patients. A Placebo-Controlled, Double-Blind, Randomized Clinical Trial.,"/pubmed/32184640","Zare Javid A, Aminzadeh M, Haghighi-Zadeh MH, Jamalvandi M.","Diabetes Metab Syndr Obes. 2020 Mar 2	13:607-617. doi: 10.2147/DMSO.S238867. eCollection 2020.","Diabetes Metab Syndr Obes. 2020","PubMed","citation","PMID:32184640 | PMCID:PMC7060036","pubmed","32184640","create date:2020/03/19 | first author:Zare Javid A",					0	Yes
119	Cemented versus uncemented hemiarthroplasty for displaced femoral neck fractures: A randomized controlled trial with two years follow-up.,"/pubmed/32175901","Movrin I.","Acta Orthop Traumatol Turc. 2020 Jan	54(1):83-88. doi: 10.5152/j.aott.2020.01.432.","Acta Orthop Traumatol Turc. 2020","PubMed","citation","PMID:32175901","pubmed","32175901","create date:2020/03/17 | first author:Movrin I",					0	Yes
123	Evaluation on the Effects of Tamarindus Indica L. Fruit on Body Weight and Several Cardiometabolic Risk Factors in Obese and Overweight Adult Patients: A Randomized Controlled Clinical Trial.,"/pubmed/32175064","Asgary S, Soltani R, Barzegar N, Sarrafzadegan N.","Int J Prev Med. 2020 Feb 17	11:24. doi: 10.4103/ijpvm.IJPVM_558_18. eCollection 2020.","Int J Prev Med. 2020","PubMed","citation","PMID:32175064 | PMCID:PMC7050219","pubmed","32175064","create date:2020/03/17 | first author:Asgary S",					0	Yes
156	In Search of the Optimal Reconstruction Method after Total Gastrectomy. Is Roux-en-Y the Best? A Review of the Randomized Clinical Trials.,"/pubmed/32155396","Naum C, BÃ®rlÄƒ R, Marica DC, Constantinoiu S.","Chirurgia (Bucur). 2020 Jan-Feb	115(1):12-22. doi: 10.21614/chirurgia.115.1.12. Review.","Chirurgia (Bucur). 2020","PubMed","citation","PMID:32155396","pubmed","32155396","create date:2020/03/11 | first author:Naum C",					1	No		review	review/ meta-analyse
169	Corrigendum: Improvement of Sepsis Prognosis by Ulinastatin: A Systematic Review and Meta-Analysis of Randomized Controlled Trials.,"/pubmed/32153390","Wang H, Liu B, Tang Y, Chang P, Yao L, Huang B, Lodato RF, Liu Z.","Front Pharmacol. 2020 Feb 21	10:1697. doi: 10.3389/fphar.2019.01697. eCollection 2019.","Front Pharmacol. 2019","PubMed","citation","PMID:32153390 | PMCID:PMC7048167","pubmed","32153390","create date:2020/03/11 | first author:Wang H",					0	No		corrigendum	geen research paper
174	A simulation based difficult conversations intervention for neonatal intensive care unit nurse practitioners: A randomized controlled trial.,"/pubmed/32150584","Bowen R, Lally KM, Pingitore FR, Tucker R, McGowan EC, Lechner BE.","PLoS One. 2020 Mar 9	15(3):e0229895. doi: 10.1371/journal.pone.0229895. eCollection 2020.","PLoS One. 2020","PubMed","citation","PMID:32150584 | PMCID:PMC7062250","pubmed","32150584","create date:2020/03/10 | first author:Bowen R",					1	No		training nurse	niet medische interventie
176	Comparison of Direct and Video Laryngoscopes during Different Airway Scenarios Performed by Experienced Paramedics: A Randomized Cross-Over Manikin Study.,"/pubmed/32149114","Ruetzler K, Szarpak L, Smereka J, Dabrowski M, Bialka S, Mosteller L, Szarpak A, Ludwin K, Wojewodzka-Zelezniakowicz M, Ladny JR.","Biomed Res Int. 2020 Feb 18	2020:5382739. doi: 10.1155/2020/5382739. eCollection 2020.","Biomed Res Int. 2020","PubMed","citation","PMID:32149114 | PMCID:PMC7049447","pubmed","32149114","create date:2020/03/10 | first author:Ruetzler K",					0	No		Simulation study	niet bij mensen
181	Locally Delivered Umbilical Cord Mesenchymal Stromal Cells Reduce Chronic Inflammation in Long-Term Nonhealing Wounds: A Randomized Study.,"/pubmed/32148521","Suzdaltseva Y, Zhidkih S, Kiselev SL, Stupin V.","Stem Cells Int. 2020 Feb 14	2020:5308609. doi: 10.1155/2020/5308609. eCollection 2020.","Stem Cells Int. 2020","PubMed","citation","PMID:32148521 | PMCID:PMC7042547","pubmed","32148521","create date:2020/03/10 | first author:Suzdaltseva Y",					1	No
191	THE EFFECT OF OXIDATIVE STRESS ON THE AUTONOMIC NERVOUS SYSTEM IN PATIENTS WITH LIVER CIRRHOSIS.,"/pubmed/32141858","Abrahamovych M, Abrahamovych O, Fayura O, Fayura L, Tolopko S.","Georgian Med News. 2020 Jan	(298):94-99.","Georgian Med News. 2020","PubMed","citation","PMID:32141858","pubmed","32141858","create date:2020/03/07 | first author:Abrahamovych M",					0	No		geen RCT	experimentele studie maar geen RCT
192	Can coffee consumption be used to accelerate the recovery of bowel function after cesarean section? Randomized prospective trial.,"/pubmed/32141054","Bozkurt Koseoglu S, Korkmaz Toker M, Gokbel I, Celikkol O, Gungorduk K.","Ginekol Pol. 2020	91(2):85-90. doi: 10.5603/GP.2020.0014.","Ginekol Pol. 2020","PubMed","citation","PMID:32141054","pubmed","32141054","create date:2020/03/07 | first author:Bozkurt Koseoglu S",					0	Yes		Vrouwen na keizersnede
197	Comparison of pain levels in patients treated with 3 different orthodontic appliances - a randomized trial.,"/pubmed/32133451","Diddige R, Negi G, Kiran KVS, Chitra P.","Med Pharm Rep. 2020 Jan	93(1):81-88. doi: 10.15386/mpr-1311. Epub 2020 Jan 31.","Med Pharm Rep. 2020","PubMed","citation","PMID:32133451 | PMCID:PMC7051823","pubmed","32133451","create date:2020/03/07 | first author:Diddige R",					0	Yes		Besproken
199	Effects of improved complementary feeding and improved water, sanitation and hygiene on early child development among HIV-exposed children: substudy of a cluster randomised trial in rural Zimbabwe.,"/pubmed/32133164","Chandna J, Ntozini R, Evans C, Kandawasvika G, Chasekwa B, Majo F, Mutasa K, Tavengwa N, Mutasa B, Mbuya M, Moulton LH, Humphrey JH, Prendergast A, Gladstone M.","BMJ Glob Health. 2…	5(1):e001718. doi: 10.1136/bmjgh-2019-001718. eCollection 2020.","BMJ Glob Health. 2020","PubMed","citation","PMID:32133164 | PMCID:PMC7042608","pubmed","32133164","create date:2020/03/07 | first author:Chandna J",					1	No		Substudy	secundaire analyse
203	Creatine Kinase and Myoglobin Levels as Indicators of Perioperative Muscle Damage during Open- and Mini-Invasive Stabilization of Thoracic and Lumbar Spine Fracture - a Prospective Randomized Study.,"/pubmed/32131965","MatÄ›jka T, Zeman J, Belatka J, KlÃ©zl Z, Racek J, MatÄ›jka J.","Acta Chir Orthop Traumatol Cech. 2020	87(1):9-16.","Acta Chir Orthop Traumatol Cech. 2020","PubMed","citation","PMID:32131965","pubmed","32131965","create date:2020/03/07 | first author:MatÄ›jka T",					0	Yes		Besproken: : full tekst volgens mij niet beschikbaar
215	Effects of graded exercise training on functional capacity, muscle strength, and fatigue after renal transplantation: a randomized controlled trial.,"/pubmed/32129202","Senthil Kumar TG, Soundararajan P, Maiya AG, Ravi A.","Saudi J Kidney Dis Transpl. 2020 Jan-Feb	31(1):100-108. doi: 10.4103/1319-2442.279929.","Saudi J Kidney Dis Transpl. 2020","PubMed","citation","PMID:32129202","pubmed","32129202","create date:2020/03/05 | first author:Senthil Kumar TG",					0	Yes
228	Effects of fish oil and curcumin supplementation on cerebrovascular function in older adults: A randomized controlled trial.,"/pubmed/32127335","Kuszewski JC, Wong RHX, Wood LG, Howe PRC.","Nutr Metab Cardiovasc Dis. 2020 Apr 12	30(4):625-633. doi: 10.1016/j.numecd.2019.12.010. Epub 2019 Dec 30.","Nutr Metab Cardiovasc Dis. 2020","PubMed","citation","PMID:32127335","pubmed","32127335","create date:2020/03/05 | first author:Kuszewski JC",					0	Yes
234	Cognitive Behavioral Therapy for the Management of Multiple Sclerosis-Related Pain: A Randomized Clinical Trial.,"/pubmed/32123523","Gromisch ES, Kerns RD, Czlapinski R, Beenken B, Otis J, Lo AC, Beauvais J.","Int J MS Care. 2020 Jan-Feb	22(1):8-14. doi: 10.7224/1537-2073.2018-023.","Int J MS Care. 2020","PubMed","citation","PMID:32123523 | PMCID:PMC7041614","pubmed","32123523","create date:2020/03/04 | first author:Gromisch ES",					0	Yes
274	[A double blind placebo controlled randomized clinical trial of the efficacy and safety of pregabalin in induction of remission in patients with alcohol dependence].,"/pubmed/32105267","Krupitsky EM, Rybakova KV, Skurat EP, Semenova NV, Neznanov NG.","Zh Nevrol Psikhiatr Im S S Korsakova. 2020	120(1):33-43. doi: 10.17116/jnevro202012001133. Russian. ","Zh Nevrol Psikhiatr Im S S Korsakova. 2020","PubMed","citation","PMID:32105267","pubmed","32105267","create date:2020/02/28 | first author:Krupitsky EM",					0	No		Not in English, Russian	niet engelstalig
280	The Efficacy and Safety of Paravertebral Block Combined with Parecoxib During Video-Assisted Thoracic Surgery: A Randomized Controlled Trial.,"/pubmed/32104057","Yang J, Hao Z, Li W, Duan C, Fan X, Xin J, Ren C.","J Pain Res. 2020 Feb 11	13:355-366. doi: 10.2147/JPR.S244787. eCollection 2020.","J Pain Res. 2020","PubMed","citation","PMID:32104057 | PMCID:PMC7025740","pubmed","32104057","create date:2020/02/28 | first author:Yang J",					0	No		Pilot study
305	Long-Term Favorable Effects of Physical Exercise on Burdensome Symptoms in the OptiTrain Breast Cancer Randomized Controlled Trial.,"/pubmed/32090630","Wiggenraad F, Bolam KA, Mijwel S, van der Wall E, WengstrÃ¶m Y, Altena R.","Integr Cancer Ther. 2020 Jan-Dec	19:1534735420905003. doi: 10.1177/1534735420905003.","Integr Cancer Ther. 2020","PubMed","citation","PMID:32090630 | PMCID:PMC7040931","pubmed","32090630","create date:2020/02/25 | first author:Wiggenraad F",					0	No		Besproken: secondary	secundaire analyse
312	Efficacy and Safety of Jiawei Suanzaoren Decoction Combined with Lorazepam for Chronic Insomnia: A Parallel-Group Randomized Controlled Trial.,"/pubmed/32089719","Song MF, Chen LQ, Shao QY, Hu LL, Liu WJ, Zhang YH.","Evid Based Complement Alternat Med. 2020 Feb 8	2020:3450989. doi: 10.1155/2020/3450989. eCollection 2020.","Evid Based Complement Alternat Med. 2020","PubMed","citation","PMID:32089719 | PMCID:PMC7031716","pubmed","32089719","create date:2020/02/25 | first author:Song MF",					0	Yes
320	[Clinical study of Chinese Medicine fumigation combined with "Zhuyuan Decoction" in the treatment of chronic rhinosinusitis].,"/pubmed/32086888","Li YQ, Zhang CH, Zang CP, Gu SY.","Lin Chung Er Bi Yan Hou Tou Jing Wai Ke Za Zhi. 2020 Jan	34(1):5-9. doi: 10.13201/j.issn.1001-1781.2020.01.002. Chinese. ","Lin Chung Er Bi Yan Hou Tou Jing Wai Ke Za Zhi. 2020","PubMed","citation","PMID:32086888","pubmed","32086888","create date:2020/02/23 | first author:Li YQ",					0	No		Not in English. Chinese	niet engelstalig
347	PARADIGM study: A multicenter, randomized, phase III study of mFOLFOX6 plus panitumumab or bevacizumab as first-line treatment in patients with RAS (KRAS/NRAS) wild-type metastatic colorectal cancer.,"/pubmed/32084926","Muro K, Uetake H, Tsuchihara K, Shitara K, Yamazaki K, Ota M, Oki E, Sato T, Naitoh T, Komatsu Y, Kato T, Yamanaka K, Mori I, Soeda J, Hihara M, Yamanaka T, Akagi K, Ochiai A, Yos…	30 Suppl 4:iv10. doi: 10.1093/annonc/mdz155.033. Epub 2019 Dec 4. No abstract available. ","Ann Oncol. 2019","PubMed","citation","PMID:32084926","pubmed","32084926","create date:2020/02/23 | first author:Muro K",					0	No		Non-human	niet bij mensen
358	A priority oriented nutrition education program to improve nutritional and cardiometabolic status in the workplace: a randomized field trial.,"/pubmed/32082404","Hassani B, Amani R, Haghighizadeh MH, Araban M.","J Occup Med Toxicol. 2020 Feb 13	15:2. doi: 10.1186/s12995-020-0252-y. eCollection 2020.","J Occup Med Toxicol. 2020","PubMed","citation","PMID:32082404 | PMCID:PMC7020354","pubmed","32082404","create date:2020/02/23 | first author:Hassani B",					0	Yes
376	Cavity treatment in primary molars and malocclusion: quasi-randomised clinical trial.,"/pubmed/32071805","Gomide RT, Frencken JE, Faber J, Kuijpers-Jagtman AM, Leal SC.","PeerJ. 2020 Feb 7	8:e8439. doi: 10.7717/peerj.8439. eCollection 2020.","PeerJ. 2020","PubMed","citation","PMID:32071805 | PMCID:PMC7008815","pubmed","32071805","create date:2020/02/20 | first author:Gomide RT",					0	No		non-human	niet bij mensen
377	MyHealthyGut: Findings from a pilot randomized controlled trial on adherence to a gluten-free diet and quality of life among adults with celiac disease or gluten intolerance.,"/pubmed/32071731","Dowd AJ, Warbeck CB, Tang KT, Fung T, Culos-Reed SN.","Digit Health. 2020 Feb 2	6:2055207620903627. doi: 10.1177/2055207620903627. eCollection 2020 Jan-Dec.","Digit Health. 2020","PubMed","citation","PMID:32071731 | PMCID:PMC6997956","pubmed","32071731","create date:2020/02/20 | first author:Dowd AJ",					0	No		Pilot study	pilot studie
384	Neuromuscular Exercises Improve Shoulder Function More Than Standard Care Exercises in Patients With a Traumatic Anterior Shoulder Dislocation: A Randomized Controlled Trial.,"/pubmed/32064291","Eshoj HR, Rasmussen S, Frich LH, Hvass I, Christensen R, Boyle E, Jensen SL, SÃ¸ndergaard J, SÃ¸gaard K, Juul-Kristensen B.","Orthop J Sports Med. 2020 Jan 30	8(1):2325967119896102. doi: 10.1177/2325967119896102. eCollection 2020 Jan.","Orthop J Sports Med. 2020","PubMed","citation","PMID:32064291 | PMCID:PMC6993151","pubmed","32064291","create date:2020/02/18 | first author:Eshoj HR",					0	Yes
393	Dealing with the behaviour of residents with dementia that challenges: A stepped-wedge cluster randomized trial of two types of dementia-specific case conferences in nursing homes (FallDem).,"/pubmed/32062052","Halek M, Reuther S, MÃ¼ller-Widmer R, Trutschel D, Holle D.","Int J Nurs Stud. 2020 Apr	104:103435. doi: 10.1016/j.ijnurstu.2019.103435. Epub 2019 Sep 25.","Int J Nurs Stud. 2020","PubMed","citation","PMID:32062052","pubmed","32062052","create date:2020/02/18 | first author:Halek M",					0	Yes
403	Impact of bottle size on in-home consumption of wine: feasibility and acceptability randomised cross-over study.,"/pubmed/32055406","Mantzari E, Galloway C, Hollands G, Pechey R, Zupan Z, Pilling M, Marteau T.","Pilot Feasibility Stud. 2020 Feb 11	6:19. doi: 10.1186/s40814-020-00566-5. eCollection 2020.","Pilot Feasibility Stud. 2020","PubMed","citation","PMID:32055406 | PMCID:PMC7011263","pubmed","32055406","create date:2020/02/15 | first author:Mantzari E",					0	No		pilot study	pilot studie
411	Effectiveness and Safety of Acupuncture for Perimenopausal Depression: A Systematic Review and Meta-Analysis of Randomized Controlled Trials.,"/pubmed/32051687","Xiao X, Zhang J, Jin Y, Wang Y, Zhang Q.","Evid Based Complement Alternat Med. 2020 Jan 19	2020:5865697. doi: 10.1155/2020/5865697. eCollection 2020. Review.","Evid Based Complement Alternat Med. 2020","PubMed","citation","PMID:32051687 | PMCID:PMC6995321","pubmed","32051687","create date:2020/02/14 | first author:Xiao X",					0	No		Systematic Review & Meta-analysis	review/ meta-analyse
420	Effects of an In-home Multicomponent Exergame Training on Physical Functions, Cognition, and Brain Volume of Older Adults: A Randomized Controlled Trial.,"/pubmed/32047751","Adcock M, Fankhauser M, Post J, Lutz K, Zizlsperger L, Luft AR, GuimarÃ£es V, SchÃ¤ttin A, de Bruin ED.","Front Med (Lausanne). 2020 Jan 28	6:321. doi: 10.3389/fmed.2019.00321. eCollection 2019.","Front Med (Lausanne). 2019","PubMed","citation","PMID:32047751 | PMCID:PMC6997483","pubmed","32047751","create date:2020/02/13 | first author:Adcock M",					0	Yes
428	Oral Care Evaluation to Prevent Oral Mucositis in Estrogen Receptor-Positive Metastatic Breast Cancer Patients Treated with Everolimus (Oral Care-BC): A Randomized Controlled Phase III Trial.,"/pubmed/32043762","Niikura N, Nakatukasa K, Amemiya T, Watanabe KI, Hata H, Kikawa Y, Taniike N, Yamanaka T, Mitsunaga S, Nakagami K, Adachi M, Kondo N, Shibuya Y, Hayashi N, Naito M, Kashiwabara K, Yamashi…	25(2):e223-e230. doi: 10.1634/theoncologist.2019-0382. Epub 2019 Oct 8.","Oncologist. 2020","PubMed","citation","PMID:32043762 | PMCID:PMC7011665","pubmed","32043762","create date:2020/02/12 | first author:Niikura N",					0	Yes
438	Effect of restricting bedtime mobile phone use on sleep, arousal, mood, and working memory: A randomized pilot trial.,"/pubmed/32040492","He JW, Tu ZH, Xiao L, Su T, Tang YX.","PLoS One. 2020 Feb 10	15(2):e0228756. doi: 10.1371/journal.pone.0228756. eCollection 2020.","PLoS One. 2020","PubMed","citation","PMID:32040492 | PMCID:PMC7010281","pubmed","32040492","create date:2020/02/11 | first author:He JW",					0	No		pilot study	pilot studie
443	Angiotensin Converting Enzyme Inhibitors Combined with Exercise for Hypertensive Seniors (The ACES Trial): Study Protocol of a Randomized Controlled Trial.,"/pubmed/32039215","Harper SA, Baptista LC, Roberts LM, Wherry SJ, Boxer RS, Hildreth KL, Seay RS, Allman PH, Carter CS, Aban I, Kohrt WM, Buford TW.","Front Med (Lausanne). 2020 Jan 22	6:327. doi: 10.3389/fmed.2019.00327. eCollection 2019.","Front Med (Lausanne). 2019","PubMed","citation","PMID:32039215 | PMCID:PMC6988302","pubmed","32039215","create date:2020/02/11 | first author:Harper SA",					0	No		study protocol	studie protocol
447	Intense Pulsed-light Therapy Significantly Improves Keratosis Pilaris: A Randomized, Double-blind, Sham Irradiation-controlled Trial.,"/pubmed/32038750","Maitriwong P, Tangkijngamvong N, Asawanonda P.","J Clin Aesthet Dermatol. 2019 Oct	12(10):E53-E57. Epub 2019 Oct 1.","J Clin Aesthet Dermatol. 2019","PubMed","citation","PMID:32038750 | PMCID:PMC6937144","pubmed","32038750","create date:2020/02/11 | first author:Maitriwong P",					0	Yes
457	Comparison of Sufentanil- and Fentanyl-based Intravenous Patient-controlled Analgesia on Postoperative Nausea and Vomiting after Laparoscopic Nephrectomy: A Prospective, Double-blind, Randomized-controlled Trial.,"/pubmed/32038104","Lee HM, Kil HK, Koo BN, Song MS, Park JH.","Int J Med Sci. 2020 Jan 14	17(2):207-213. doi: 10.7150/ijms.39374. eCollection 2020.","Int J Med Sci. 2020","PubMed","citation","PMID:32038104 | PMCID:PMC6990885","pubmed","32038104","create date:2020/02/11 | first author:Lee HM",					0	Yes
458	Does Double Dose of Recombinant Human Chorionic Gonadotropin for Final Follicular Maturation in In vitro Fertilization Cycles Improve Oocyte Quality: A Prospective Randomized Study.,"/pubmed/32038081","Singh N, Girish B, Malhotra N, Mahey R, Perumal V.","J Hum Reprod Sci. 2019 Oct-Dec	12(4):310-315. doi: 10.4103/jhrs.JHRS_125_18. Epub 2019 Dec 17.","J Hum Reprod Sci. 2019","PubMed","citation","PMID:32038081 | PMCID:PMC6937770","pubmed","32038081","create date:2020/02/11 | first author:Singh N",					0	Yes		Besproken
464	Randomized controlled trial combining constraint-induced movement therapy and action-observation training in unilateral cerebral palsy: clinical effects and influencing factors of treatment response.,"/pubmed/32031542","Simon-Martinez C, Mailleux L, Hoskens J, Ortibus E, Jaspers E, Wenderoth N, Sgandurra G, Cioni G, Molenaers G, Klingels K, Feys H.","Ther Adv Neurol Disord. 2020 Jan 6	13:1756286419898065. doi: 10.1177/1756286419898065. eCollection 2020.","Ther Adv Neurol Disord. 2020","PubMed","citation","PMID:32031542 | PMCID:PMC6977217","pubmed","32031542","create date:2020/02/08 | first author:Simon-Martinez C",					0	Yes
474	Effectiveness of spinal manipulation and myofascial release compared with spinal manipulation alone on health-related outcomes in individuals with non-specific low back pain: randomized controlled trial.,"/pubmed/32026838","Boff TA, Pasinato F, Ben Ã‚J, Bosmans JE, van Tulder M, Carregaro RL.","Physiotherapy. 2019 Nov 18	107:71-80. doi: 10.1016/j.physio.2019.11.002. [Epub ahead of print]","Physiotherapy. 2019","PubMed","citation","PMID:32026838","pubmed","32026838","create date:2020/02/07 | first author:Boff TA",					0	Yes
493	Intravenous Magnesium Sulfate for Pain Management in Patients with Acute Renal Colic; a Randomized Clinical Trial.,"/pubmed/32021986","Majidi A, Derakhshani F.","Arch Acad Emerg Med. 2019 Dec 28	8(1):e5. eCollection 2020.","Arch Acad Emerg Med. 2020","PubMed","citation","PMID:32021986 | PMCID:PMC6946036","pubmed","32021986","create date:2020/02/06 | first author:Majidi A",					0	Yes
513	Virtual Reality Rehabilitation in Patients with Chronic Obstructive Pulmonary Disease: A Randomized Controlled Trial.,"/pubmed/32021150","Rutkowski S, Rutkowska A, Kiper P, Jastrzebski D, Racheniuk H, Turolla A, Szczegielniak J, Casaburi R.","Int J Chron Obstruct Pulmon Dis. 2020 Jan 13	15:117-124. doi: 10.2147/COPD.S223592. eCollection 2020.","Int J Chron Obstruct Pulmon Dis. 2020","PubMed","citation","PMID:32021150 | PMCID:PMC6968810","pubmed","32021150","create date:2020/02/06 | first author:Rutkowski S",					0	yes
516	Safety, Tolerability, and Pharmacokinetics of Adrenomedullin in Healthy Males: A Randomized, Double-Blind, Phase 1 Clinical Trial.,"/pubmed/32021087","Kita T, Kaji Y, Kitamura K.","Drug Des Devel Ther. 2020 Jan 6	14:1-11. doi: 10.2147/DDDT.S225220. eCollection 2020.","Drug Des Devel Ther. 2020","PubMed","citation","PMID:32021087 | PMCID:PMC6955635","pubmed","32021087","create date:2020/02/06 | first author:Kita T",					0	yes
544	Efficacy of Phellinus linteus (sanghuang) extract for improving immune functions: Study protocol for a randomized, double-blinded, placebo-controlled pilot trial.,"/pubmed/32011496","Jung GH, Kang JH.","Medicine (Baltimore). 2020 Jan	99(3):e18829. doi: 10.1097/MD.0000000000018829.","Medicine (Baltimore). 2020","PubMed","citation","PMID:32011496","pubmed","32011496","create date:2020/02/06 | first author:Jung GH",					0	No		study protocol	studie protocol
559	Efficacy and safety of multiple doses of tapentadol oral solution in the treatment of moderate to severe acute pain in children aged 2 to <18 years - a randomized, double-blind, placebo-controlled trial.,"/pubmed/32009813","Beuter C, Volkers G, Radic T, Goldberg J, van den Anker J.","J Pain Res. 2019 Nov 13	12:3099-3112. doi: 10.2147/JPR.S207010. eCollection 2019.","J Pain Res. 2019","PubMed","citation","PMID:32009813 | PMCID:PMC6859087","pubmed","32009813","create date:2020/02/06 | first author:Beuter C",					0	yes		kinderen
570	Evaluation of FemaxeenÂ® for control of urinary incontinence in women: A randomized, double-blind, placebo-controlled study.,"/pubmed/32005419","Palacios S, Ramirez M, Lilue M, Vega B.","Maturitas. 2020 Mar	133:1-6. doi: 10.1016/j.maturitas.2019.12.008. Epub 2019 Dec 16.","Maturitas. 2020","PubMed","citation","PMID:32005419","pubmed","32005419","create date:2020/02/02 | first author:Palacios S",					1	yes
608	Epidural administration of ropivacaine and its effects on the pharmacodynamics of rocuronium: Randomized controlled trial. Interaction between ropivacaine and rocuronium.,"/pubmed/31998022","Junqueira FEF, Braga AFA, Carvalho VH, Braga FSS, Ribeiro CJBL, Fernandez APC, Santos FNC.","Saudi J Anaesth. 2020 Jan-Mar	14(1):63-68. doi: 10.4103/sja.SJA_493_19. Epub 2020 Jan 6.","Saudi J Anaesth. 2020","PubMed","citation","PMID:31998022 | PMCID:PMC6970364","pubmed","31998022","create date:2020/01/31 | first author:Junqueira FEF",					0	yes
633	The IMPACT study: A clustered randomized controlled trial to assess the effect of a referral algorithm for axial spondyloarthritis.,"/pubmed/31990912","Jamal M, Korver AM, Kuijper M, Lopes Barreto D, Appels CWY, Spoorenberg APL, Koes BW, Hazes JMW, Hoeven LV, Weel AEAM.","PLoS One. 2020 Jan 28	15(1):e0227025. doi: 10.1371/journal.pone.0227025. eCollection 2020.","PLoS One. 2020","PubMed","citation","PMID:31990912 | PMCID:PMC6986702","pubmed","31990912","create date:2020/01/29 | first author:Jamal M",					0	yes
640	The effect of folic acid throughout pregnancy among pregnant women at high risk of pre-eclampsia: A randomized clinical trial.,"/pubmed/31987769","Zheng L, Huang J, Kong H, Wang F, Su Y, Xin H.","Pregnancy Hypertens. 2020 Jan	19:253-258. doi: 10.1016/j.preghy.2020.01.005. Epub 2020 Jan 14.","Pregnancy Hypertens. 2020","PubMed","citation","PMID:31987769","pubmed","31987769","create date:2020/01/29 | first author:Zheng L",					0	yes
643	Program of therapeutic exercises associated with electrotherapy in patients with chronic neck pain: Protocol for a randomized controlled trial.,"/pubmed/31987553","Martins-de-Sousa PH, GuimarÃ£es Almeida MQ, da Silva Junior JM, Santos AS, Costa AraÃºjo GG, de Oliveira Pires F, Fidelis-de-Paula-Gomes CA, Koga Ferreira VT, Dibai-Filho AV.","J Bodyw Mov Ther. 2020 Jan	24(1):25-30. doi: 10.1016/j.jbmt.2019.04.008. Epub 2019 Apr 25.","J Bodyw Mov Ther. 2020","PubMed","citation","PMID:31987553","pubmed","31987553","create date:2020/01/29 | first author:Martins-de-Sousa PH",					0	No		Protocol
650	The effects of carnitine supplementation on clinical characteristics of patients with non-alcoholic fatty liver disease: A systematic review and meta-analysis of randomized controlled trials.,"/pubmed/31987257","Abolfathi M, Mohd-Yusof BN, Hanipah ZN, Mohd Redzwan S, Yusof LM, Khosroshahi MZ.","Complement Ther Med. 2020 Jan	48:102273. doi: 10.1016/j.ctim.2019.102273. Epub 2019 Nov 29. Review.","Complement Ther Med. 2020","PubMed","citation","PMID:31987257","pubmed","31987257","create date:2020/01/29 | first author:Abolfathi M",					0	No		Systematic Review & Meta-analysis	review/ meta-analyse
660	The effect of foot reflexology on constipation and quality of life in patients with multiple sclerosis. A randomized controlled trial.,"/pubmed/31987235","Sajadi M, Davodabady F, Naseri-Salahshour V, Harorani M, Ebrahimi-Monfared M.","Complement Ther Med. 2020 Jan	48:102270. doi: 10.1016/j.ctim.2019.102270. Epub 2019 Nov 29. Erratum in: Complement Ther Med. 2020 Mar	49:102330. ","Complement Ther Med. 2020","PubMed","citation","PMID:31987235","pubmed","31987235","create date:2020/01/29 | first author:Sajadi M",				0	Yes
663	The effects of synbiotic supplementation on thyroid function and inflammation in hypothyroid patients: A randomized, doubleâ€‘blind, placeboâ€‘controlled trial.,"/pubmed/31987229","Talebi S, Karimifar M, Heidari Z, Mohammadi H, Askari G.","Complement Ther Med. 2020 Jan	48:102234. doi: 10.1016/j.ctim.2019.102234. Epub 2019 Nov 3.","Complement Ther Med. 2020","PubMed","citation","PMID:31987229","pubmed","31987229","create date:2020/01/29 | first author:Talebi S",					0	yes
675	Evaluating the efficacy of different magnification variables during root planing procedure under a surgical operating microscope in chronic periodontitis: A randomized clinical trial.,"/pubmed/31983842","Penmetsa GS, Panda KD, Manthena AKR, Korukonda RR, Gadde P.","J Indian Soc Periodontol. 2020 Jan-Feb	24(1):32-36. doi: 10.4103/jisp.jisp_378_19. Epub 2020 Jan 2.","J Indian Soc Periodontol. 2020","PubMed","citation","PMID:31983842 | PMCID:PMC6961449","pubmed","31983842","create date:2020/01/28 | first author:Penmetsa GS",					0	yes
677	Impact of Combined Transcranial Direct Current Stimulation and Speech-language Therapy on Spontaneous Speech in Aphasia: A Randomized Controlled Double-blind Study.,"/pubmed/31983371","GuillouÃ«t E, CognÃ© M, Saverot E, Roche N, Pradat-Diehl P, Weill-Chounlamountry A, Ramel V, Taratte C, Lachasse AG, Haulot JA, Vaugier I, Barbot F, Azouvi P, Charveriat S.","J Int Neuropsychol Soc. 2020 Jan	26(1):7-18. doi: 10.1017/S1355617719001036.","J Int Neuropsychol Soc. 2020","PubMed","citation","PMID:31983371","pubmed","31983371","create date:2020/01/28 | first author:GuillouÃ«t E",					0	Yes
691	Study protocol for a pilot randomized controlled trial on a smartphone application-based intervention for subthreshold depression: Study protocol clinical trial (SPIRIT Compliant).,"/pubmed/31977910","Kato Y, Kageyama K, Mesaki T, Uchida H, Sejima Y, Marume R, Takahashi K, Hirao K.","Medicine (Baltimore). 2020 Jan	99(4):e18934. doi: 10.1097/MD.0000000000018934.","Medicine (Baltimore). 2020","PubMed","citation","PMID:31977910 | PMCID:PMC7004731","pubmed","31977910","create date:2020/01/25 | first author:Kato Y",					0	No		study protocol	studie protocol
738	Correction: Tumour location and efficacy of first-line EGFR inhibitors in KRAS/RAS wild-type metastatic colorectal cancer: retrospective analyses of two phase II randomised Spanish TTD trials.,"/pubmed/31958286","[No authors listed]","ESMO Open. 2020 Jan	5(1). pii: e000599corr1. doi: 10.1136/esmoopen-2019-000599corr1. No abstract available. ","ESMO Open. 2020","PubMed","citation","PMID:31958286 | PMCID:PMC7003375","pubmed","31958286","create date:2020/01/21",					0	No		correction	geen research paper
743	Effect of tofogliflozin and pioglitazone on hepatic steatosis in non-alcoholic fatty liver disease patients with type 2 diabetes mellitus: A randomized, open-label pilot study (ToPiND study).,"/pubmed/31956725","Ozaki A, Yoneda M, Kessoku T, Iwaki M, Kobayashi T, Honda Y, Ogawa Y, Imajo K, Sakai E, Taguri M, Yamanaka T, Iwasaki T, Kurihashi T, Saito S, Nakajima A.","Contemp Clin Trials Commun. 20…	17:100516. doi: 10.1016/j.conctc.2019.100516. eCollection 2020 Mar.","Contemp Clin Trials Commun. 2020","PubMed","citation","PMID:31956725 | PMCID:PMC6956674","pubmed","31956725","create date:2020/01/21 | first author:Ozaki A",					0	No		pilot study	pilot studie
745	Cod-Liver Oil Improves Metabolic Indices and hs-CRP Levels in Gestational Diabetes Mellitus Patients: A Double-Blind Randomized Controlled Trial.,"/pubmed/31956660","Yang S, Lin R, Si L, Li Z, Jian W, Yu Q, Jia Y.","J Diabetes Res. 2019 Dec 28	2019:7074042. doi: 10.1155/2019/7074042. eCollection 2019.","J Diabetes Res. 2019","PubMed","citation","PMID:31956660 | PMCID:PMC6949680","pubmed","31956660","create date:2020/01/21 | first author:Yang S",					0	Yes
747	Allopurinol Effects on Residual Renal Function in End-Stage Renal Disease Patients Undergoing Peritoneal Dialysis: Randomized Controlled Trial.,"/pubmed/31956631","Moeinzadeh F, Naeini EK, Mortazavi M.","J Res Pharm Pract. 2019 Dec 27	8(4):189-195. doi: 10.4103/jrpp.JRPP_18_72. eCollection 2019 Oct-Dec.","J Res Pharm Pract. 2019","PubMed","citation","PMID:31956631 | PMCID:PMC6952759","pubmed","31956631","create date:2020/01/21 | first author:Moeinzadeh F",					0	Yes
750	Late results of a randomized trial on the role of mild hypofractionated radiotherapy for the treatment of localized prostate cancer.,"/pubmed/31956347","Alexidis P, Karatzoglou S, Dragoumis D, Drevelegas K, Tzitzikas I, Hatzimouratidis K, Chrisogonidis I, Ioannidis A, Katsios IN, Zarogoulidis P, Sapalidis K, Koulouris C, Michalopoulos N, Giannakidis D, Aidoni Z, Fyntanidou V, Amaniti A, Boniou K,…	11(5):1008-1016. doi: 10.7150/jca.37825. eCollection 2020.","J Cancer. 2020","PubMed","citation","PMID:31956347 | PMCID:PMC6959068","pubmed","31956347","create date:2020/01/21 | first author:Alexidis P",					0	yes
768	The effect of physiotherapy intervention on the load of the foot and low back pain in pregnancy.,"/pubmed/31948255","PodÄ›bradskÃ¡ R, Å armÃ­rovÃ¡ M, Janura M, Elfmark M, ProchÃ¡zka M.","Ceska Gynekol. 2019 Winter	84(6):450-457.","Ceska Gynekol. 2019","PubMed","citation","PMID:31948255","pubmed","31948255","create date:2020/01/18 | first author:PodÄ›bradskÃ¡ R",					0	Yes
775	Interventions for anesthetic success in symptomatic irreversible pulpitis: A network meta-analysis of randomized controlled trials.,"/pubmed/31942448","Sivaramakrishnan G, Alsobaiei M, Sridharan K.","J Dent Anesth Pain Med. 2019 Dec	19(6):323-341. doi: 10.17245/jdapm.2019.19.6.323. Epub 2019 Dec 27.","J Dent Anesth Pain Med. 2019","PubMed","citation","PMID:31942448 | PMCID:PMC6946831","pubmed","31942448","create date:2020/01/17 | first author:Sivaramakrishnan G",					0	No		Meta-analysis	review/ meta-analyse
781	Doxycycline encapsulated in Î²-cyclodextrin for periodontitis: a clinical trial.,"/pubmed/31939496","Trajano VCDC, Brasileiro CB, Henriques JAS, Cota LM, Lanza CR, CortÃ©s ME.","Braz Oral Res. 2020 Jan 10	33:e112. doi: 10.1590/1807-3107bor-2019.vol33.0112. eCollection 2020.","Braz Oral Res. 2020","PubMed","citation","PMID:31939496","pubmed","31939496","create date:2020/01/16 | first author:Trajano VCDC",					0	Yes
785	Low-fat dietary pattern and global cognitive function: Exploratory analyses of the Women's Health Initiative (WHI) randomized Dietary Modification trial.,"/pubmed/31938786","Chlebowski RT, Rapp S, Aragaki AK, Pan K, Neuhouser ML, Snetselaar LG, Manson JE, Wactawski-Wende J, Johnson KC, Hayden K, Baker LD, Henderson VW, Garcia L, Qi L, Prentice RL.","EClinicalMedicine. 2020 Jan 8	18:100240. doi: 10.1016/j.eclinm.2019.100240. eCollection 2020 Jan.","EClinicalMedicine. 2020","PubMed","citation","PMID:31938786 | PMCID:PMC6953641","pubmed","31938786","create date:2020/01/16 | first author:Chlebowski RT",					0	No		secondary	secundaire analyse
796	Absence of Long-Term Benefit of Revascularization in Patients With Intermittent Claudication: Five-Year Results From the IRONIC Randomized Controlled Trial.,"/pubmed/31937137","Djerf H, Millinger J, Falkenberg M, JivegÃ¥rd L, Svensson M, Nordanstig J.","Circ Cardiovasc Interv. 2020 Jan	13(1):e008450. doi: 10.1161/CIRCINTERVENTIONS.119.008450. Epub 2020 Jan 15.","Circ Cardiovasc Interv. 2020","PubMed","citation","PMID:31937137","pubmed","31937137","create date:2020/01/16 | first author:Djerf H",					1	No		secondary	secundaire analyse
799	A prospective, randomized, double-blind trial to compare body weight-adjusted and fixed doses of palonosetron for preventing postoperative nausea and vomiting in obese female patients.,"/pubmed/31935249","Gouveia de Araujo Ferreira N, Cavalcanti IL, Assad AR, Barrucand L, Braga ELC, VerÃ§osa N.","PLoS One. 2020 Jan 14	15(1):e0227490. doi: 10.1371/journal.pone.0227490. eCollection 2020.","PLoS One. 2020","PubMed","citation","PMID:31935249 | PMCID:PMC6959980","pubmed","31935249","create date:2020/01/15 | first author:Gouveia de Araujo Ferreira N",					0	Yes
807	The metabolic demand of external load carriage in golfers: a comparison of a single versus double-strap golf bag.,"/pubmed/31933342","Holland CJ, Godwin MS.","J Sports Med Phys Fitness. 2019 Dec	59(12):1963-1967. doi: 10.23736/S0022-4707.19.09668-3.","J Sports Med Phys Fitness. 2019","PubMed","citation","PMID:31933342","pubmed","31933342","create date:2020/01/15 | first author:Holland CJ",					0	Yes		Medische interventie?
820	Impact of sitagliptin on endometrial mesenchymal stem-like progenitor cells: A randomised, double-blind placebo-controlled feasibility trial.,"/pubmed/31928963","Tewary S, Lucas ES, Fujihara R, Kimani PK, Polanco A, Brighton PJ, Muter J, Fishwick KJ, Da Costa MJMD, Ewington LJ, Lacey L, Takeda S, Brosens JJ, Quenby S.","EBioMedicine. 2020 Jan	51:102597. doi: 10.1016/j.ebiom.2019.102597. Epub 2020 Jan 9.","EBioMedicine. 2020","PubMed","citation","PMID:31928963 | PMCID:PMC7000352","pubmed","31928963","create date:2020/01/14 | first author:Tewary S",					0	Yes		Besproken
833	Assessment of preoperative noninvasive ventilation before lung cancer surgery: The preOVNI randomized controlled study.,"/pubmed/31924365","Paleiron N, Grassin F, Lancelin C, Tromeur C, Margery J, Natale C, Couturaud F	GFPC Group..","J Thorac Cardiovasc Surg. 2019 Nov 23. pii: S0022-5223(19)33106-X. doi: 10.1016/j.jtcvs.2019.09.193. [Epub ahead of print]","J Thorac Cardiovasc Surg. 2019","PubMed","citation","PMID:31924365","pubmed","31924365","create date:2020/01/12 | first author:Paleiron N",					0	Yes
834	Depressive symptoms moderate cannabis use for young adults in a Text-Delivered randomized clinical trial for cannabis use disorder.,"/pubmed/31923797","Mason MJ.","Addict Behav. 2020 May	104:106259. doi: 10.1016/j.addbeh.2019.106259. Epub 2019 Dec 31.","Addict Behav. 2020","PubMed","citation","PMID:31923797","pubmed","31923797","create date:2020/01/11 | first author:Mason MJ",					0	No		Substudy
839	A randomized trial of a behavioral intervention to decrease hospital length of stay by decreasing bedrest.,"/pubmed/31923203","Tolles J, Waterman G, Coffey CE Jr, Sandoval R, Fleischman RJ, Hess M, Sarff L, Lewis RJ, Spellberg B	BRAVE Study Group..","PLoS One. 2020 Jan 10	15(1):e0226332. doi: 10.1371/journal.pone.0226332. eCollection 2020.","PLoS One. 2020","PubMed","citation","PMID:31923203 | PMCID:PMC6953761","pubmed","31923203","create date:2020/01/11 | first author:Tolles J",				0	Yes
851	Maximum Somatic Allele Frequency in Combination With Blood-Based Tumor Mutational Burden to Predict the Efficacy of Atezolizumab in Advanced Non-small Cell Lung Cancer: A Pooled Analysis of the Randomized POPLAR and OAK Studies.,"/pubmed/31921683","Chen YT, Seeruttun SR, Wu XY, Wang ZX.","Front Oncol. 2019 Dec 17	9:1432. doi: 10.3389/fonc.2019.01432. eCollection 2019.","Front Oncol. 2019","PubMed","citation","PMID:31921683 | PMCID:PMC6929100","pubmed","31921683","create date:2020/01/11 | first author:Chen YT",					0	No		pooled analysis	secundaire analyse
859	Clinical Usefulness of Computational Modeling-Guided Persistent Atrial Fibrillation Ablation: Updated Outcome of Multicenter Randomized Study.,"/pubmed/31920716","Kim IS, Lim B, Shim J, Hwang M, Yu HT, Kim TH, Uhm JS, Kim SH, Joung B, On YK, Oh S, Oh YS, Nam GB, Lee MH, Shim EB, Kim YH, Pak HN	CUVIA-AF1 Investigators..","Front Physiol. 2019 Dec 17	10:1512. doi: 10.3389/fphys.2019.01512. eCollection 2019.","Front Physiol. 2019","PubMed","citation","PMID:31920716 | PMCID:PMC6928133","pubmed","31920716","create date:2020/01/11 | first author:Kim IS",				1	No		updated outcome	secundaire analyse
863	Comparison of the C-MAC video laryngoscope size 2 Macintosh blade with size 2 C-MAC D-Blade for laryngoscopy and endotracheal intubation in children with simulated cervical spine injury: A prospective randomized crossover study.,"/pubmed/31920236","Sinha R, Ray BR, Sharma A, Pandey RK, Punj J, Darlong V, Trikha A.","J Anaesthesiol Clin Pharmacol. 2019 Oct-Dec	35(4):509-514. doi: 10.4103/joacp.JOACP_106_18.","J Anaesthesiol Clin Pharmacol. 2019","PubMed","citation","PMID:31920236 | PMCID:PMC6939578","pubmed","31920236","create date:2020/01/11 | first author:Sinha R",					0	Yes
867	Neuroimaging in Randomized, Multi-Center Clinical Trials of Endovascular Treatment for Acute Ischemic Stroke: A Systematic Review.,"/pubmed/31920028","Suh CH, Jung SC, Kim B, Cho SJ, Woo DC, Oh WY, Lee JG, Kim KW.","Korean J Radiol. 2020 Jan	21(1):42-57. doi: 10.3348/kjr.2019.0354. Review.","Korean J Radiol. 2020","PubMed","citation","PMID:31920028 | PMCID:PMC6960311","pubmed","31920028","create date:2020/01/11 | first author:Suh CH",					0	No		Systematic Review	review/ meta-analyse
874	Targeting cognitive and emotional regulatory skills for smoking prevention in low-SES youth: A randomized trial of mindfulness and working memory interventions.,"/pubmed/31918169","Otto MW, Rosenfield D, Gorlin EI, Hoyt DL, Patten EA, Bickel WK, Zvolensky MJ, Doan SN.","Addict Behav. 2020 May	104:106262. doi: 10.1016/j.addbeh.2019.106262. Epub 2019 Dec 24.","Addict Behav. 2020","PubMed","citation","PMID:31918169","pubmed","31918169","create date:2020/01/10 | first author:Otto MW",					0	Yes
887	Effect of Self-Management Program on Self-efficacy and Medication Adherence in Patients with Mechanical Heart Valve: a Randomized Clinical Trial.,"/pubmed/31915622","Javan L, Kazemnejad A, Nomali M, Zakerimoghadam M.","J Caring Sci. 2019 Dec 1	8(4):207-211. doi: 10.15171/jcs.2019.029. eCollection 2019 Dec.","J Caring Sci. 2019","PubMed","citation","PMID:31915622 | PMCID:PMC6942652","pubmed","31915622","create date:2020/01/10 | first author:Javan L",					0	Yes
888	The Effect of Sedation Protocol Using Richmond Agitation-Sedation Scale (RASS) on Some Clinical Outcomes of Mechanically Ventilated Patients in Intensive Care Units: a Randomized Clinical Trial.,"/pubmed/31915621","Taran Z, Namadian M, Faghihzadeh S, Naghibi T.","J Caring Sci. 2019 Dec 1	8(4):199-206. doi: 10.15171/jcs.2019.028. eCollection 2019 Dec.","J Caring Sci. 2019","PubMed","citation","PMID:31915621 | PMCID:PMC6942649","pubmed","31915621","create date:2020/01/10 | first author:Taran Z",					0	Yes
896	The timing of urinary catheter removal after gynecologic surgery: A meta-analysis of randomized controlled trials.,"/pubmed/31914080","Huang H, Dong L, Gu L.","Medicine (Baltimore). 2020 Jan	99(2):e18710. doi: 10.1097/MD.0000000000018710.","Medicine (Baltimore). 2020","PubMed","citation","PMID:31914080 | PMCID:PMC6959902","pubmed","31914080","create date:2020/01/09 | first author:Huang H",					0	No		Meta-analysis	review/ meta-analyse
906	Adverse event profile for immunotherapy agents compared with chemotherapy in solid organ tumors: a systematic review and meta-analysis of randomized clinical trials.,"/pubmed/31912796","Magee DE, Hird AE, Klaassen Z, Sridhar SS, Nam RK, Wallis CJD, Kulkarni GS.","Ann Oncol. 2020 Jan	31(1):50-60. doi: 10.1016/j.annonc.2019.10.008. Review.","Ann Oncol. 2020","PubMed","citation","PMID:31912796","pubmed","31912796","create date:2020/01/09 | first author:Magee DE",					0	No		Systematic Review & Meta-analysis	review/ meta-analyse
914	Response Rates and Durations of Response for Biomarker-Based Cancer Drugs in Nonrandomized Versus Randomized Trials.,"/pubmed/31910385","Gyawali B, D'Andrea E, Franklin JM, Kesselheim AS.","J Natl Compr Canc Netw. 2020 Jan	18(1):36-43. doi: 10.6004/jnccn.2019.7345.","J Natl Compr Canc Netw. 2020","PubMed","citation","PMID:31910385","pubmed","31910385","create date:2020/01/08 | first author:Gyawali B",					0	No		Geen RCT	experimentele studie maar geen RCT
926	Is the Treatment of Constipation Can Relieve the Migraine Symptoms? A Randomized Clinical Trial Study.,"/pubmed/31908659","Rezaeiashtiani A, Jadidi A, Khanmohammadi-Hezaveh A, Aghaeipour SM, Pourandish Y, Malekhosseini S, Ghassami K, Mohammadbeigi A.","J Pediatr Neurosci. 2019 Oct-Dec	14(4):186-190. doi: 10.4103/jpn.JPN_19_19. Epub 2019 Dec 3.","J Pediatr Neurosci. 2019","PubMed","citation","PMID:31908659 | PMCID:PMC6935986","pubmed","31908659","create date:2020/01/08 | first author:Rezaeiashtiani A",					0	Yes
936	The effects of preoperative point-of-care focused cardiac ultrasound in high-risk patients: study protocol for a prospective randomised controlled trial.,"/pubmed/31908251","Pallesen J, Bhavsar R, FjÃ¸lner J, Krog J, MalachauskienÃ© L, Bakke SA, Andersen MAS, Vang ML, Andersen JK, BÃ¸ndergaard MH, Jessing TD, Thee C, Mortensen L, Nielsen MB, Juhl-Olsen P.","Dan Med J. 2020 Jan	67(1). pii: A07190410.","Dan Med J. 2020","PubMed","citation","PMID:31908251","pubmed","31908251","create date:2020/01/08 | first author:Pallesen J",					0	No		study protocol	studie protocol
937	Comparison of Therapeutic Benefit of Bupivacaine HCl Transversus Abdominis Plane (TAP) Block as Part of an Enhanced Recovery Pathway versus Traditional Oral and Intravenous Pain Control after Minimally Invasive Colorectal Surgery: A Prospective, Randomized, Double-Blind Trial.,"/pubmed/31908219","Damadi AA, Lax EA, Smithson L, Pearlman RD.","Am Surg. 2019 Dec 1	85(12):1363-1368.","Am Surg. 2019","PubMed","citation","PMID:31908219","pubmed","31908219","create date:2020/01/08 | first author:Damadi AA",					0	Yes
954	Effects of mechanical bed massage on biochemical markers of exercise-induced back muscle fatigue in athletes: A randomized controlled trial.,"/pubmed/31903980","Zhong H, Eungpinichpong W, Wang X, Chatchawan U, Wanpen S, Buranruk O, Wang C.","J Back Musculoskelet Rehabil. 2019 Dec 27. doi: 10.3233/BMR-181347. [Epub ahead of print]","J Back Musculoskelet Rehabil. 2019","PubMed","citation","PMID:319…						0	Yes
959	Combination of low-dose glucocorticosteroids and mineralocorticoids as adjunct therapy for adult patients with septic shock: A systematic review and meta-analysis of randomized trials and observational studies.,"/pubmed/31903388","Archontakis Barakakis P, Palaiodimos L, Fleitas Sosa D, Benes L, Gulani P, Fein D.","Avicenna J Med. 2019 Oct 3	9(4):134-142. doi: 10.4103/ajm.AJM_97_19. eCollection 2019 Oct-Dec.","Avicenna J Med. 2019","PubMed","citation","PMID:31903388 | PMCID:PMC6796303","pubmed","31903388","create date:2020/01/07 | first author:Archontakis Barakakis P",					0	No		Systematic Review & Meta-analysis	review/ meta-analyse
975	The effects of Pythagorean Self-Awareness Intervention on breast cancer patients undergoing adjuvant therapy: A pilot randomized controlled trial.,"/pubmed/31901782","Charalampopoulou M, Bacopoulou F, Syrigos KN, Filopoulos E, Chrousos GP, Darviri C.","Breast. 2020 Feb	49:210-218. doi: 10.1016/j.breast.2019.12.012. Epub 2019 Dec 20.","Breast. 2020","PubMed","citation","PMID:31901782","pubmed","31901782","create date:2020/01/07 | first author:Charalampopoulou M",					0	No		pilot study	pilot studie
976	Is digital cognitive behavioural therapy for insomnia effective in treating sub-threshold insomnia: a pilot RCT.,"/pubmed/31901759","Denis D, Eley TC, Rijsdijk F, Zavos HMS, Keers R, Espie CA, Luik AI, Badini I, Derveeuw S, Hodsoll J, Gregory AM.","Sleep Med. 2020 Feb	66:174-183. doi: 10.1016/j.sleep.2019.10.007. Epub 2019 Nov 5.","Sleep Med. 2020","PubMed","citation","PMID:31901759","pubmed","31901759","create date:2020/01/07 | first author:Denis D",					1	No		pilot study	pilot studie
985	Design and sample characteristics of COordinated Oral health Promotion (CO-OP) Chicago: A cluster-randomized controlled trial.,"/pubmed/31899372","Martin MA, Zimmerman LJ, Rosales GF, Lee HH, Songthangtham N, Pugach O, Sandoval AS, Avenetti D, Alvarez G, Gansky SA.","Contemp Clin Trials. 2019 Dec 30:105919. doi: 10.1016/j.cct.2019.105919. [Epub ahead of print]","Contemp Clin Trials. 2019","PubMed…						0	No		study protocol (design)	studie protocol
986	Study protocol for a sequential multiple assignment randomized trial (SMART) to improve physical activity in employed women.,"/pubmed/31899371","Buchholz SW, Wilbur J, Halloway S, Schoeny M, Johnson T, Vispute S, Kitsiou S.","Contemp Clin Trials. 2019 Dec 30	89:105921. doi: 10.1016/j.cct.2019.105921. [Epub ahead of print]","Contemp Clin Trials. 2019","PubMed","citation","PMID:31899371","pubmed","31899371","create date:2020/01/04 | first author:Buchholz SW",					0	No		study protocol	studie protocol
988	Effect of flaxseed supplementation on lipid profile: An updated systematic review and dose-response meta-analysis of sixty-two randomized controlled trials.,"/pubmed/31899314","Hadi A, Askarpour M, Salamat S, Ghaedi E, Symonds ME, Miraghajani M.","Pharmacol Res. 2020 Feb	152:104622. doi: 10.1016/j.phrs.2019.104622. Epub 2019 Dec 30. Review.","Pharmacol Res. 2020","PubMed","citation","PMID:31899314","pubmed","31899314","create date:2020/01/04 | first author:Hadi A",					1	No		Systematic Review & Meta-analysis	review/ meta-analyse
990	Nal-IRI/LV5-FU versus paclitaxel as second-line therapy in patients with metastatic esophageal squamous cell carcinoma (OESIRI)-PRODIGE 62: A multicentre, randomised, non-comparative phase II study.,"/pubmed/31899122","Randrian V, Adenis A, Desrame J, Barbier E, Di Fiore F, LiÃ¨vre A, Dahan L, Laurent-Puig P, Mineur L, Breysacher G, Roquin G, Louafi S, Lopez A, Louvet C, Borg C, Metges JP, Faroux…	52(3):347-350. doi: 10.1016/j.dld.2019.11.014. Epub 2019 Dec 30.","Dig Liver Dis. 2020","PubMed","citation","PMID:31899122","pubmed","31899122","create date:2020/01/04 | first author:Randrian V",					1	No		Besproken: study protocol	studie protocol
991	Prospective randomized comparison of ultrasonography-guided and blind corticosteroid injection for de Quervain's disease.,"/pubmed/31899117","Shin YH, Choi SW, Kim JK.","Orthop Traumatol Surg Res. 2019 Dec 31. pii: S1877-0568(19)30409-8. doi: 10.1016/j.otsr.2019.11.015. [Epub ahead of print]","Orthop Traumatol Surg Res. 2019","PubMed","citation","PMID:31899117","pubmed","31899117","create date:20…						0	Yes
1001	Pharmacological Approaches to Diabetic Gastroparesis: A systematic review of randomised clinical trials.,"/pubmed/31897312","Asha MZ, Khalil SFH.","Sultan Qaboos Univ Med J. 2019 Nov	19(4):e291-e304. doi: 10.18295/SQUMJ.2019.19.04.004. Epub 2019 Dec 22. Review.","Sultan Qaboos Univ Med J. 2019","PubMed","citation","PMID:31897312 | PMCID:PMC6930032","pubmed","31897312","create date:2020/01/04 | first author:Asha MZ",					0	No		Systematic Review	review/ meta-analyse
1011	Increasing Physical Activity in Persons With Dementia: A Randomized Controlled Trial.,"/pubmed/31896078","Pomiersky R, Abel B, Werner C, Lacroix A, Pfeiffer K, SchÃ¤ufele M, Hauer K.","J Aging Phys Act. 2020 Jan 1:1-10. doi: 10.1123/japa.2019-0183. [Epub ahead of print]","J Aging Phys Act. 2020","PubMed","citation","PMID:31896078","pubmed","31896078","create date:2020/01/03 | first author:Pomiers…						0	Yes
1012	Effectiveness of a scalable group-based education and monitoring program, delivered by health workers, to improve control of hypertension in rural India: A cluster randomised controlled trial.,"/pubmed/31895945","Gamage DG, Riddell MA, Joshi R, Thankappan KR, Chow CK, Oldenburg B, Evans RG, Mahal AS, Kalyanram K, Kartik K, Suresh O, Thomas N, Mini GK, Maulik PK, Srikanth VK, Arabshahi S, Varma RP…	17(1):e1002997. doi: 10.1371/journal.pmed.1002997. eCollection 2020 Jan.","PLoS Med. 2020","PubMed","citation","PMID:31895945 | PMCID:PMC6939905","pubmed","31895945","create date:2020/01/03 | first author:Gamage DG",					0	Yes
1013	Weekly versus triweekly cisplatin-based concurrent chemoradiotherapy in the treatment of locally advanced cervical carcinoma: An updated meta-analysis based on randomized controlled trials.,"/pubmed/31895831","Zhu J, Zhang Z, Bian D, Chen Q, Hu Q, Ji S, Gu K.","Medicine (Baltimore). 2020 Jan	99(1):e18663. doi: 10.1097/MD.0000000000018663.","Medicine (Baltimore). 2020","PubMed","citation","PMID:31895831 | PMCID:PMC6946561","pubmed","31895831","create date:2020/01/03 | first author:Zhu J",					0	No		meta-analysis	review/ meta-analyse
1014	Efficacy and safety of Yu-Ping-Feng powder for asthma in children: a protocol of systematic review and meta-analysis of randomized controlled trials.,"/pubmed/31895795","Wang R, Wang J, Shu J, Gu X, Li H, Zi Y, Liu S, Lin J.","Medicine (Baltimore). 2020 Jan	99(1):e18551. doi: 10.1097/MD.0000000000018551.","Medicine (Baltimore). 2020","PubMed","citation","PMID:31895795 | PMCID:PMC6946460","pubmed","31895795","create date:2020/01/03 | first author:Wang R",					1	No		study protocol	studie protocol
1015	Effect of eight-section brocade on bone mineral density in middle age and elderly people: Protocol for a systematic review and meta-analysis of randomised controlled trials.,"/pubmed/31895794","Tian T, Cai Y, Zhou J, Liu B, Chen L, Shi M, Liang H.","Medicine (Baltimore). 2020 Jan	99(1):e18549. doi: 10.1097/MD.0000000000018549.","Medicine (Baltimore). 2020","PubMed","citation","PMID:31895794 | PMCID:PMC6946291","pubmed","31895794","create date:2020/01/03 | first author:Tian T",					0	No		study protocol	studie protocol
1017	Refeeding syndrome is associated with increased mortality in malnourished medical inpatients: Secondary analysis of a randomized trial.,"/pubmed/31895785","Friedli N, Baumann J, Hummel R, Kloter M, Odermatt J, Fehr R, Felder S, Baechli V, Geiser M, Deiss M, Tribolet P, Gomes F, Mueller B, Stanga Z, Schuetz P.","Medicine (Baltimore). 2020 Jan	99(1):e18506. doi: 10.1097/MD.0000000000018506.","Medicine (Baltimore). 2020","PubMed","citation","PMID:31895785 | PMCID:PMC6946353","pubmed","31895785","create date:2020/01/03 | first author:Friedli N",					1	No		secondary analysis	secundaire analyse
1029	A systematic review and network meta-analysis of phase III randomised controlled trials for adjuvant therapy following resection of pancreatic ductal adenocarcinoma (PDAC).,"/pubmed/31894014","Kamarajah SK, Bundred JR, Alrawashdeh W, Manas D, White SA.","HPB (Oxford). 2019 Dec 29. pii: S1365-182X(19)33216-2. doi: 10.1016/j.hpb.2019.12.001. [Epub ahead of print] Review.","HPB (Oxford). 2019","PubM…						0	No		Systematic Review & Meta-analysis	review/ meta-analyse
1035	Does kinesiotaping affect standing balance in healthy individuals? A pilot, double-blind, randomized-controlled study.,"/pubmed/31893269","GÃ¶k H, Ã–rÃ¼cÃ¼ Atar M, AteÅŸ C, Sonel Tur B.","Turk J Phys Med Rehabil. 2019 Oct 22	65(4):327-334. doi: 10.5606/tftrd.2019.3788. eCollection 2019 Jun.","Turk J Phys Med Rehabil. 2019","PubMed","citation","PMID:31893269 | PMCID:PMC6935727","pubmed","31893269","create date:2020/01/02 | first author:GÃ¶k H",					0	No		pilot study	pilot studie
1038	f	24(1):e62-e67. doi: 10.1055/s-0039-1684037. Epub 2019 Nov 4.","Int Arch Otorhinolaryngol. 2020","PubMed","citation","PMID:31892959 | PMCID:PMC6828561","pubmed","31892959","create date:2020/01/02 | first author:Junaid M",					0	Yes
1065	Health literacy and exercise-focused interventions on clinical measurements in Chinese diabetes patients: A cluster randomized controlled trial.,"/pubmed/31891144","Wang L, Fang H, Xia Q, Liu X, Chen Y, Zhou P, Yan Y, Yao B, Wei Y, Jiang Y, Rothman RL, Xu W.","EClinicalMedicine. 2019 Nov 19	17:100211. doi: 10.1016/j.eclinm.2019.11.004. eCollection 2019 Dec.","EClinicalMedicine. 2019","PubMed","citation","PMID:31891144 | PMCID:PMC6933227","pubmed","31891144","create date:2020/01/01 | first author:Wang L",					0	Yes	Deel specifiek ouderne nog
1070	Phase III, placebo-controlled, randomized, double-blind trial of tableted, therapeutic TB vaccine (V7) containing heat-killed M. vaccae administered daily for one month.,"/pubmed/31890902","Bourinbaiar AS, Batbold U, Efremenko Y, Sanjagdorj M, Butov D, Damdinpurev N, Grinishina E, Mijiddorj O, Kovolev M, Baasanjav K, Butova T, Prihoda N, Batbold O, Yurchenko L, Tseveendorj A, Arzhanova O, Chunt E…	18:100141. doi: 10.1016/j.jctube.2019.100141. eCollection 2020 Feb.","J Clin Tuberc Other Mycobact Dis. 2020","PubMed","citation","PMID:31890902 | PMCID:PMC6933248","pubmed","31890902","create date:2020/01/01 | first author:Bourinbaiar AS",					0	Yes
1079	Self-directed or therapist-led parent training for children with attention deficit hyperactivity disorder? A randomized controlled non-inferiority pilot trial.,"/pubmed/31890615","Breider S, de Bildt A, Nauta MH, Hoekstra PJ, van den Hoofdakker BJ.","Internet Interv. 2019 Aug 8	18:100262. doi: 10.1016/j.invent.2019.100262. eCollection 2019 Dec.","Internet Interv. 2019","PubMed","citation","PMID:31890615 | PMCID:PMC6926327","pubmed","31890615","create date:2020/01/01 | first author:Breider S",					0	No		pilot study	pilot studie
1092	Effects of relaxation therapy on maternal psychological state, infant growth and gut microbiome: protocol for a randomised controlled trial investigating mother-infant signalling during lactation following late preterm and early term delivery.,"/pubmed/31889973","Yu J, Wells J, Wei Z, Fewtrell M.","Int Breastfeed J. 2019 Dec 16	14:50. doi: 10.1186/s13006-019-0246-5. eCollection 2019.","Int Breastfeed J. 2019","PubMed","citation","PMID:31889973 | PMCID:PMC6916017","pubmed","31889973","create date:2020/01/01 | first author:Yu J",					1	No		study protocol	studie protocol
1117	INtervention for Cognitive Reserve Enhancement in delaying the onset of Alzheimer's Symptomatic Expression (INCREASE), a randomized controlled trial: rationale, study design, and protocol.,"/pubmed/31888732","Moga DC, Beech BF, Abner EL, Schmitt FA, El Khouli RH, Martinez AI, Eckmann L, Huffmyer M, George R, Jicha GA.","Trials. 2019 Dec 30	20(1):806. doi: 10.1186/s13063-019-3993-0.","Trials. 2019","PubMed","citation","PMID:31888732 | PMCID:PMC6937673","pubmed","31888732","create date:2020/01/01 | first author:Moga DC",					0	No		study protocol	studie protocol
1125	Prophylactic use of levosimendan in pediatric patients undergoing cardiac surgery: a prospective randomized controlled trial.,"/pubmed/31888711","Wang A, Cui C, Fan Y, Zi J, Zhang J, Wang G, Wang F, Wang J, Tan Q.","Crit Care. 2019 Dec 30	23(1):428. doi: 10.1186/s13054-019-2704-2.","Crit Care. 2019","PubMed","citation","PMID:31888711 | PMCID:PMC6937718","pubmed","31888711","create date:2020/01/01 | first author:Wang A",					0	Yes
1141	Administration of nimotuzumab combined with cisplatin plus 5-fluorouracil as induction therapy improves treatment response and tolerance in patients with locally advanced nasopharyngeal carcinoma receiving concurrent radiochemotherapy: a multicenter randomized controlled study.,"/pubmed/31888551","Lu Y, Chen D, Liang J, Gao J, Luo Z, Wang R, Liu W, Huang C, Ning X, Liu M, Huang H.","BMC Cancer. 2…	19(1):1262. doi: 10.1186/s12885-019-6459-6.","BMC Cancer. 2019","PubMed","citation","PMID:31888551 | PMCID:PMC6937916","pubmed","31888551","create date:2020/01/01 | first author:Lu Y",					0	Yes
1173	Effectiveness of Exercise Programs on Patients with Dementia: A Systematic Review and Meta-Analysis of Randomized Controlled Trials.,"/pubmed/31886182","Li X, Guo R, Wei Z, Jia J, Wei C.","Biomed Res Int. 2019 Nov 22	2019:2308475. doi: 10.1155/2019/2308475. eCollection 2019.","Biomed Res Int. 2019","PubMed","citation","PMID:31886182 | PMCID:PMC6893254","pubmed","31886182","create date:2019/12/31 | first author:Li X",					0	No		Systematic Review & Meta-analysis	review/ meta-analyse
1182	Accelerated Hyperfractionated Radiotherapy versus Conventional Fractionation Radiotherapy for Head and Neck Cancer: A Meta-Analysis of Randomized Controlled Trials.,"/pubmed/31885584","Zhu B, Kou C, Bai W, Yu W, Zhang L, Yu X, Xu W, Wang H, Xin Y, Jiang X.","J Oncol. 2019 Nov 28	2019:7634746. doi: 10.1155/2019/7634746. eCollection 2019.","J Oncol. 2019","PubMed","citation","PMID:31885584 | PMCID:PMC6914880","pubmed","31885584","create date:2019/12/31 | first author:Zhu B",					0	No		meta-analysis	review/ meta-analyse
1188	Effect of a feedback system on the quality of 2-minute chest compression-only cardiopulmonary resuscitation: a randomised crossover simulation study.,"/pubmed/31884870","Wu C, You J, Liu S, Ying L, Gao Y, Li Y, Lu X, Qian A, Zhang M, Zhou G.","J Int Med Res. 2019 Dec 29:300060519894440. doi: 10.1177/0300060519894440. [Epub ahead of print] No abstract available. ","J Int Med Res. 2019","PubMed","c…						0	No		simulation study	geen medische interventie
1198	Impulsiveness in children with attention-deficit/hyperactivity disorder after an 8-week intervention with the Mediterranean diet and/or omega-3 fatty acids: A randomised clinical trial.,"/pubmed/31883771","San Mauro Martin I, Sanz Rojo S, GonzÃ¡lez Cosano L, Conty de la Campa R, Garicano Vilar E, Blumenfeld Olivares JA.","Neurologia. 2019 Dec 26. pii: S0213-4853(19)30132-X. doi: 10.1016/j.nrl.201…						0	No		Niet Engels
1199	Effect of Perioperative Low-Dose Dexmedetomidine on Postoperative Delirium After Living-Donor Liver Transplantation: A Randomized Controlled Trial.,"/pubmed/31883766","Lee H, Yang SM, Chung J, Oh HW, Yi NJ, Suh KS, Oh SY, Ryu HG.","Transplant Proc. 2020 Jan - Feb	52(1):239-245. doi: 10.1016/j.transproceed.2019.11.015. Epub 2019 Dec 26.","Transplant Proc. 2020","PubMed","citation","PMID:31883766","pubmed","31883766","create date:2019/12/31 | first author:Lee H",					0	Yes
1211	Circulatory and ventilatory power in diabetic patients: Secondary analysis of a randomized controlled trial.,"/pubmed/31883223","Santos-de-AraÃºjo AD, Bassi-Dibai D, Veiga TP, Caruso FCR, Mendes RG, JÃºnior JCB, Arena R, Schwartzmann PV, SimÃµes RP, Borghi-Silva A.","Physiother Res Int. 2019 Dec 27:e1830. doi: 10.1002/pri.1830. [Epub ahead of print]","Physiother Res Int. 2019","PubMed","citation"…						0	No		secondary analysis	secundaire analyse
1220	The Effect of Corticosteroid Local Injection Versus Platelet-Rich Plasma for the Treatment of Plantar Fasciitis in Obese Patients: A Single-Blind, Randomized Clinical Trial.,"/pubmed/31882151","Tabrizi A, Dindarian S, Mohammadi S.","J Foot Ankle Surg. 2020 Jan - Feb	59(1):64-68. doi: 10.1053/j.jfas.2019.07.004.","J Foot Ankle Surg. 2020","PubMed","citation","PMID:31882151","pubmed","31882151","create date:2019/12/29 | first author:Tabrizi A",					0	Yes
1222	Mindfulness-based cognitive therapy and cognitive behavioral therapy for chronic pain in multiple sclerosis: a randomized controlled trial protocol.,"/pubmed/31882017","Ehde DM, Alschuler KN, Day MA, Ciol MA, Kaylor ML, Altman JK, Jensen MP.","Trials. 2019 Dec 27	20(1):774. doi: 10.1186/s13063-019-3761-1.","Trials. 2019","PubMed","citation","PMID:31882017 | PMCID:PMC6935157","pubmed","31882017","create date:2019/12/29 | first author:Ehde DM",					0	No		study protocol	studie protocol
1225	Changes in body composition with a hypocaloric diet combined with sedentary, moderate and high-intense physical activity: a randomized controlled trial.,"/pubmed/31882009","HernÃ¡ndez-Reyes A, CÃ¡mara-Martos F, Molina-Luque R, Romero-SaldaÃ±a M, Molina-Recio G, Moreno-Rojas R.","BMC Womens Health. 2019 Dec 27	19(1):167. doi: 10.1186/s12905-019-0864-5.","BMC Womens Health. 2019","PubMed","citation","PMID:31882009 | PMCID:PMC6935245","pubmed","31882009","create date:2019/12/29 | first author:HernÃ¡ndez-Reyes A",					0	Yes
1242	Examining the effects of a high-protein total diet replacement on energy metabolism, metabolic blood markers, and appetite sensations in healthy adults: protocol for two complementary, randomized, controlled, crossover trials.,"/pubmed/31881910","Oliveira CLP, BoulÃ© NG, Sharma AM, Elliott S, Siervo M, Ghosh S, Berg A, Prado CM.","Trials. 2019 Dec 27	20(1):787. doi: 10.1186/s13063-019-3950-y.","Trials. 2019","PubMed","citation","PMID:31881910 | PMCID:PMC6935127","pubmed","31881910","create date:2019/12/29 | first author:Oliveira CLP",					0	No		study protocol	studie protocol
1264	Comparison of GTR, T-PRF and open-flap debridement in the treatment of intrabony defects with endo-perio lesions: a randomized controlled trial.,"/pubmed/31880284","UstaoÄŸlu G, UÄŸur Aydin Z, Ã–zelÃ§i F.","Med Oral Patol Oral Cir Bucal. 2020 Jan 1	25(1):e117-e123. doi: 10.4317/medoral.23231.","Med Oral Patol Oral Cir Bucal. 2020","PubMed","citation","PMID:31880284 | PMCID:PMC6982990","pubmed","31880284","create date:2019/12/28 | first author:UstaoÄŸlu G",					0	Yes
1269	Effect of bilateral scalp nerve blocks on postoperative pain and discharge times in patients undergoing supratentorial craniotomy and general anesthesia: a randomized-controlled trial.,"/pubmed/31879855","Rigamonti A, Garavaglia MM, Ma K, Crescini C, Mistry N, Thorpe K, Cusimano MD, Das S, Hare GMT, Mazer CD.","Can J Anaesth. 2020 Apr	67(4):452-461. doi: 10.1007/s12630-019-01558-7. Epub 2019 Dec 26.","Can J Anaesth. 2020","PubMed","citation","PMID:31879855","pubmed","31879855","create date:2019/12/28 | first author:Rigamonti A",					0	Yes
1283	Percutaneous coronary angioplasty versus coronary artery bypass grafting in the treatment of unprotected left main stenosis: updated 5-year outcomes from the randomised, non-inferiority NOBLE trial.,"/pubmed/31879028","Holm NR, MÃ¤kikallio T, Lindsay MM, Spence MS, Erglis A, Menown IBA, Trovik T, Kellerth T, Kalinauskas G, Mogensen LJH, Nielsen PH, NiemelÃ¤ M, Lassen JF, Oldroyd K, Berg G, Stradi…	395(10219):191-199. doi: 10.1016/S0140-6736(19)32972-1. Epub 2019 Dec 23.","Lancet. 2020","PubMed","citation","PMID:31879028","pubmed","31879028","create date:2019/12/28 | first author:Holm NR",					0	No		secondary	secundaire analyse
1298	Treatment responses to Azithromycin and Ciprofloxacin in uncomplicated Salmonella Typhi infection: A comparison of Clinical and Microbiological Data from a Controlled Human Infection Model.,"/pubmed/31877141","Jin C, Gibani MM, Pennington SH, Liu X, Ardrey A, Aljayyoussi G, Moore M, Angus B, Parry CM, Biagini GA, Feasey NA, Pollard AJ.","PLoS Negl Trop Dis. 2019 Dec 26	13(12):e0007955. doi: 10.1371/journal.pntd.0007955. eCollection 2019 Dec.","PLoS Negl Trop Dis. 2019","PubMed","citation","PMID:31877141 | PMCID:PMC6948818","pubmed","31877141","create date:2019/12/27 | first author:Jin C",					1	No		secondary analysis	secundaire analyse
1313	Quadratus lumborum block versus transversus abdominis plane block for postoperative pain management after laparoscopic colorectal surgery: A randomized controlled trial.,"/pubmed/31876726","Deng W, Long X, Li M, Li C, Guo L, Xu G, Yu S.","Medicine (Baltimore). 2019 Dec	98(52):e18448. doi: 10.1097/MD.0000000000018448.","Medicine (Baltimore). 2019","PubMed","citation","PMID:31876726 | PMCID:PMC6946210","pubmed","31876726","create date:2019/12/27 | first author:Deng W",					0	Yes
1318	Does a regular nurse-led distress screening and discussion improve quality of life of breast cancer patients treated with curative intent? A randomized controlled trial.,"/pubmed/31876036","Ploos van Amstel FK, Peters MEWJ, Donders R, Schlooz-Vries MS, Polman LJM, van der Graaf WTA, Prins JB, Ottevanger PB.","Psychooncology. 2019 Dec 26. doi: 10.1002/pon.5324. [Epub ahead of print]","Psychooncolo…						0	Yes
1329	Topical Tacrolimus as an adjunct to Conventional Therapy for Stromal Herpetic Keratitis: a Randomized Clinical Trial.,"/pubmed/31875094","Akbari M, Soltani Moghadam R, Elmi R, Nosrati A, Taghiabadi E, Aghdami N.","J Ophthalmic Vis Res. 2019 Oct 24	14(4):400-411. doi: 10.18502/jovr.v14i4.5437. eCollection 2019 Oct-Dec. Review.","J Ophthalmic Vis Res. 2019","PubMed","citation","PMID:31875094 | PMCID:PMC6825688","pubmed","31875094","create date:2019/12/26 | first author:Akbari M",					0	Yes
1339	[Clinical effect of white noise combined with glucose in reducing the pain of retinopathy screening in preterm infants].,"/pubmed/31874652","Ren XF, Wang ZZ, Yang M, Li L, Kong XY, Feng ZC.","Zhongguo Dang Dai Er Ke Za Zhi. 2019 Dec	21(12):1159-1163. Chinese. ","Zhongguo Dang Dai Er Ke Za Zhi. 2019","PubMed","citation","PMID:31874652","pubmed","31874652","create date:2019/12/26 | first author:Ren XF",					0	No		Not in English. Chinese	niet engelstalig
1360	Efficacy and safety of bone substitutes in lumbar spinal fusion: a systematic review and network meta-analysis of randomized controlled trials.,"/pubmed/31872300","Feng JT, Yang XG, Wang F, He X, Hu YC.","Eur Spine J. 2019 Dec 23. doi: 10.1007/s00586-019-06257-x. [Epub ahead of print] Review.","Eur Spine J. 2019","PubMed","citation","PMID:31872300","pubmed","31872300","create date:2019/12/25 | fi…						0	No		Systematic Review & Meta-analysis	review/ meta-analyse
1361	A reverse colocated integrated care model intervention among persons with severe persistent mental illness at the U.S.-Mexico border: A randomized controlled trial protocol.,"/pubmed/31872157","Sautter Errichetti K, Ramirez MM, Flynn A, Xuan Z.","Contemp Clin Trials Commun. 2019 Nov 12	16:100490. doi: 10.1016/j.conctc.2019.100490. eCollection 2019 Dec.","Contemp Clin Trials Commun. 2019","PubMed","citation","PMID:31872157 | PMCID:PMC6915796","pubmed","31872157","create date:2019/12/25 | first author:Sautter Errichetti K",					0	No		study protocol	studie protocol
1363	Anandamide Is Related to Clinical and Cardiorespiratory Benefits of Aerobic Exercise Training in Migraine Patients: A Randomized Controlled Clinical Trial.,"/pubmed/31872062","Oliveira AB, Ribeiro RT, Mello MT, Tufik S, Peres MFP.","Cannabis Cannabinoid Res. 2019 Dec 9	4(4):275-284. doi: 10.1089/can.2018.0057. eCollection 2019.","Cannabis Cannabinoid Res. 2019","PubMed","citation","PMID:31872062 | PMCID:PMC6922061","pubmed","31872062","create date:2019/12/25 | first author:Oliveira AB",					0	Yes
1364	Dataset for amiodarone adverse events compared to placebo using data from randomized controlled trials.,"/pubmed/31871983","Moroi MK, Ruzieh M, Aboujamous NM, Ghahramani M, Naccarelli GV, Mandrola J, Foy AJ.","Data Brief. 2019 Nov 18	28:104835. doi: 10.1016/j.dib.2019.104835. eCollection 2020 Feb.","Data Brief. 2020","PubMed","citation","PMID:31871983 | PMCID:PMC6909169","pubmed","31871983","create date:2019/12/25 | first author:Moroi MK",					0	No		dataset	geen research paper
1382	Long-term safety and efficacy of closed-loop spinal cord stimulation to treat chronic back and leg pain (Evoke): a double-blind, randomised, controlled trial.,"/pubmed/31870766","Mekhail N, Levy RM, Deer TR, Kapural L, Li S, Amirdelfan K, Hunter CW, Rosen SM, Costandi SJ, Falowski SM, Burgher AH, Pope JE, Gilmore CA, Qureshi FA, Staats PS, Scowcroft J, Carlson J, Kim CK, Yang MI, Stauss T, Poree L	Evoke Study Group..","Lancet Neurol. 2020 Feb	19(2):123-134. doi: 10.1016/S1474-4422(19)30414-4. Epub 2019 Dec 20.","Lancet Neurol. 2020","PubMed","citation","PMID:31870766","pubmed","31870766","create date:2019/12/25 | first author:Mekhail N",				0	Yes
1385	The hierarchy of different treatments for arthrogenous temporomandibular disorders: A network meta-analysis of randomized clinical trials.,"/pubmed/31870713","Al-Moraissi EA, Wolford LM, Ellis E 3rd, Neff A.","J Craniomaxillofac Surg. 2020 Jan	48(1):9-23. doi: 10.1016/j.jcms.2019.10.004. Epub 2019 Nov 5. Review.","J Craniomaxillofac Surg. 2020","PubMed","citation","PMID:31870713","pubmed","31870713","create date:2019/12/25 | first author:Al-Moraissi EA",					0	No		meta-analysis	review/ meta-analyse
1408	A multicomponent exercise intervention to improve physical functioning, cognition and psychosocial well-being in elderly nursing home residents: a study protocol of a randomized controlled trial in the PROCARE (prevention and occupational health in long-term care) project.,"/pubmed/31870314","Cordes T, Bischoff LL, Schoene D, Schott N, Voelcker-Rehage C, Meixner C, Appelles LM, Bebenek M, Berwink…	19(1):369. doi: 10.1186/s12877-019-1386-6.","BMC Geriatr. 2019","PubMed","citation","PMID:31870314 | PMCID:PMC6929376","pubmed","31870314","create date:2019/12/25 | first author:Cordes T",					0	No		study protocol	studie protocol
1415	Antidepressant treatment with sertraline for adults with depressive symptoms in primary care: the PANDA research programme including RCT.,"/pubmed/31869013","Duffy L, Lewis G, Ades A, Araya R, Bone J, Brabyn S, Button K, Churchill R, Croudace T, Derrick C, Dixon P, Dowrick C, Fawsitt C, Fusco L, Gilbody S, Harmer C, Hobbs C, Hollingworth W, et al.","Southampton (UK): NIHR Journals Library	2019 Dec."," 2019","PubMed","citation","PMID:31869013","pubmed","31869013","create date:2019/12/24 | first author:Duffy L",					0	Yes		Besproken: meerdere studies in 1 gedaan waaronder een RCT
1428	Self-perceived functioning and disability after randomized conventional and electromechanically-assisted gait training in subacute stroke: A 6 months follow-up.,"/pubmed/31868699","Wall A, Borg J, Palmcrantz S.","NeuroRehabilitation. 2019 Dec 18	45(4):501-511. doi: 10.3233/NRE-192929.","NeuroRehabilitation. 2019","PubMed","citation","PMID:31868699","pubmed","31868699","create date:2019/12/24 | first author:Wall A",					0	Yes
1431	The effect of intensified nonverbal facilitation of swallowing on dysphagia after severe acquired brain injury: A randomised controlled pilot study.,"/pubmed/31868691","Jakobsen D, Poulsen I, Schultheiss C, Riberholt CG, Curtis DJ, Petersen TH, Seidl RO.","NeuroRehabilitation. 2019 Dec 18	45(4):525-536. doi: 10.3233/NRE-192901.","NeuroRehabilitation. 2019","PubMed","citation","PMID:31868691 | PMCID:PMC7029366","pubmed","31868691","create date:2019/12/24 | first author:Jakobsen D",					0	No		pilot study	pilot studie
1457	Effect of Immediate Dentin Sealing on Polymerization of Elastomeric Materials: An Ex Vivo Randomized Controlled Trial.,"/pubmed/31866712","Khakiani MI, Kumar V, Pandya HV, Nathani TI, Verma P, Bhanushali NV.","Int J Clin Pediatr Dent. 2019 Jul-Aug	12(4):288-292. doi: 10.5005/jp-journals-10005-1657.","Int J Clin Pediatr Dent. 2019","PubMed","citation","PMID:31866712 | PMCID:PMC6898876","pubmed","31866712","create date:2019/12/24 | first author:Khakiani MI",					0	No		non-human	niet bij mensen
1458	Randomized Controlled Trial of Advance Care Planning Video Decision Aid for the General Population.,"/pubmed/31866488","Kang E, Lee J, Choo J, Min J, Yun YH.","J Pain Symptom Manage. 2019 Dec 19. pii: S0885-3924(19)31058-9. doi: 10.1016/j.jpainsymman.2019.12.353. [Epub ahead of print]","J Pain Symptom Manage. 2019","PubMed","citation","PMID:31866488","pubmed","31866488","create date:2019/12/24 | …						0	Yes
1460	Effectiveness of Powerful Tools for Caregivers on Caregiver Burden and on Care Recipient Behavioral and Psychological Symptoms of Dementia: A Randomized Controlled Trial.,"/pubmed/31866419","Terracciano A, Artese A, Yeh J, Edgerton L, Granville L, Aschwanden D, Luchetti M, Glueckauf RL, Stephan Y, Sutin AR, Katz P.","J Am Med Dir Assoc. 2019 Dec 19. pii: S1525-8610(19)30813-8. doi: 10.1016/j.jamd…						1	Yes
1471	The effectiveness and safety of acupuncture for the treatment of myasthenia gravis: a systematic review and meta-analysis of randomized controlled trials.,"/pubmed/31865721","Zhang X, Ding W, Wang Z, Gu X, Zhu W.","Ann Palliat Med. 2019 Nov	8(5):576-585. doi: 10.21037/apm.2019.10.10.","Ann Palliat Med. 2019","PubMed","citation","PMID:31865721","pubmed","31865721","create date:2019/12/24 | first author:Zhang X",					0	No		Systematic Review & Meta-analysis	review/ meta-analyse
1482	Arthroscopic Suprapectoral and Open Subpectoral Biceps Tenodeses Produce Similar Outcomes: A Randomized Prospective Analysis.,"/pubmed/31864581","Forsythe B, Zuke WA, Agarwalla A, Puzzitiello RN, Garcia GH, Cvetanovich GL, Yanke AB, Verma NN, Romeo AA.","Arthroscopy. 2020 Jan	36(1):23-32. doi: 10.1016/j.arthro.2019.07.009.","Arthroscopy. 2020","PubMed","citation","PMID:31864581","pubmed","31864581","create date:2019/12/23 | first author:Forsythe B",					0	Yes
1496	Long-term Results Comparing Cervical Disc Arthroplasty to Anterior Cervical Discectomy and Fusion: A Systematic Review and Meta-Analysis of Randomized Controlled Trials.,"/pubmed/31863642","Wang QL, Tu ZM, Hu P, Kontos F, Li YW, Li L, Dai YL, Lv GH, Wang B.","Orthop Surg. 2020 Feb	12(1):16-30. doi: 10.1111/os.12585. Epub 2019 Dec 21. Review.","Orthop Surg. 2020","PubMed","citation","PMID:31863642 | PMCID:PMC7031601","pubmed","31863642","create date:2019/12/22 | first author:Wang QL",					0	No		Systematic Review & Meta-analysis	review/ meta-analyse
1505	Transcatheter versus surgical aortic valve replacement in low-risk patients: a meta-analysis of randomized trials.,"/pubmed/31863174","Hofer F, Hengstenberg C, Goliasch G, Grygier M, Mascherbauer J, Siller-Matula JM.","Clin Res Cardiol. 2019 Dec 20. doi: 10.1007/s00392-019-01571-2. [Epub ahead of print]","Clin Res Cardiol. 2019","PubMed","citation","PMID:31863174","pubmed","31863174","create date…						0	No		meta-analysis	review/ meta-analyse
1507	Optimized Measurement Parameters of Sensory Evoked Cortical Potentials to Assess Human Bladder Afferents - A Randomized Study.,"/pubmed/31863016","van der Lely S, Liechti MD, Schmidhalter MR, Schubert M, Bachmann LM, Kessler TM, Mehnert U.","Sci Rep. 2019 Dec 20	9(1):19478. doi: 10.1038/s41598-019-54614-z.","Sci Rep. 2019","PubMed","citation","PMID:31863016 | PMCID:PMC6925113","pubmed","31863016","create date:2019/12/22 | first author:van der Lely S",					0	Yes
1513	Computerized Advisory Decision Support for Cardiovascular Diseases in Primary Care: A Cluster Randomized Trial.,"/pubmed/31862329","McKie PM, Kor DJ, Cook DA, Kessler ME, Carter RE, Wilson PM, Pencille LJ, Hickey BC, Chaudhry R.","Am J Med. 2019 Dec 18. pii: S0002-9343(19)31083-6. doi: 10.1016/j.amjmed.2019.10.039. [Epub ahead of print]","Am J Med. 2019","PubMed","citation","PMID:31862329","pubme…						0	Yes		Besproken: care teams randomised
1522	Effects of different doses of magnesium sulfate on pneumoperitoneum-related hemodynamic changes in patients undergoing gastrointestinal laparoscopy: a randomized, double-blind, controlled trial.,"/pubmed/31862004","Tan W, Qian DC, Zheng MM, Lu X, Han Y, Qi DY.","BMC Anesthesiol. 2019 Dec 20	19(1):237. doi: 10.1186/s12871-019-0886-4.","BMC Anesthesiol. 2019","PubMed","citation","PMID:31862004 | PMCID:PMC6925413","pubmed","31862004","create date:2019/12/22 | first author:Tan W",					0	Yes
1523	Magnesium Alginate in Gastro-Esophageal Reflux: A Randomized Multicenter Cross-Over Study in Infants.,"/pubmed/31861951","Baldassarre ME, Di Mauro A, Pignatelli MC, Fanelli M, Salvatore S, Di Nardo G, Chiaro A, Pensabene L, Laforgia N.","Int J Environ Res Public Health. 2019 Dec 20	17(1). pii: E83. doi: 10.3390/ijerph17010083.","Int J Environ Res Public Health. 2019","PubMed","citation","PMID:31861951 | PMCID:PMC6981691","pubmed","31861951","create date:2019/12/22 | first author:Baldassarre ME",					0	Yes
1527	Prevention of Acute Upper Respiratory Infections by Consumption of Catechins in Healthcare Workers: A Randomized, Placebo-Controlled Trial.,"/pubmed/31861349","Furushima D, Nishimura T, Takuma N, Iketani R, Mizuno T, Matsui Y, Yamaguchi T, Nakashima Y, Yamamoto S, Hibi M, Yamada H.","Nutrients. 2019 Dec 18	12(1). pii: E4. doi: 10.3390/nu12010004.","Nutrients. 2019","PubMed","citation","PMID:31861349 | PMCID:PMC7019590","pubmed","31861349","create date:2019/12/22 | first author:Furushima D",					0	Yes
1528	A Randomized, Double-Blind, Placebo-Controlled Study to Evaluate the Effectiveness of a Food Supplement Containing Creatine and D-Ribose Combined with a Physical Exercise Program in Increasing Stress Tolerance in Patients with Ischemic Heart Disease.,"/pubmed/31861049","Derosa G, Pasqualotto S, Catena G, D'Angelo A, Maggi A, Maffioli P.","Nutrients. 2019 Dec 17	11(12). pii: E3075. doi: 10.3390/nu11123075.","Nutrients. 2019","PubMed","citation","PMID:31861049 | PMCID:PMC6950237","pubmed","31861049","create date:2019/12/22 | first author:Derosa G",					0	Yes
1533	A randomized double-blind study comparing prophylactic norepinephrine and ephedrine infusion for preventing maternal spinal hypotension during elective cesarean section under spinal anesthesia: A CONSORT-compliant article.,"/pubmed/31860981","Xu S, Mao M, Zhang S, Qian R, Shen X, Shen J, Wang X.","Medicine (Baltimore). 2019 Dec	98(51):e18311. doi: 10.1097/MD.0000000000018311.","Medicine (Baltimore). 2019","PubMed","citation","PMID:31860981 | PMCID:PMC6940128","pubmed","31860981","create date:2019/12/22 | first author:Xu S",					0	Yes
1534	A prospective, randomized clinical study comparing accelerated corneal collagen crosslinking with 5% NaCl hypertonic saline for bullous keratopathy in Asian eyes.,"/pubmed/31860972","Kasai K, Kato N, Den S, Konomi K, Shinzawa M, Shimazaki J.","Medicine (Baltimore). 2019 Dec	98(51):e18256. doi: 10.1097/MD.0000000000018256.","Medicine (Baltimore). 2019","PubMed","citation","PMID:31860972 | PMCID:PMC6940161","pubmed","31860972","create date:2019/12/22 | first author:Kasai K",					0	Yes		Besproken: eyes. Maar patiënten wel grandomiseerd
1539	Comparison of Peri-implant Soft Tissue Color with the Use of Pink-Neck vs Gray Implants and Abutments Based on Soft Tissue Thickness: A 6-Month Follow-up Study.,"/pubmed/31860911","Bittner N, Schulze-SpÃ¤te U, Cleber S, Da Silva JD, Kim DM, Tarnow D, Ishikawa-Nagai S, Gil MS.","Int J Prosthodont. 2020 Jan/Feb	33(1):29-38. doi: 10.11607/ijp.6205.","Int J Prosthodont. 2020","PubMed","citation","PMID:31860911","pubmed","31860911","create date:2019/12/21 | first author:Bittner N",					0	Yes
1540	Early Progressive Maxillary Changes with Nasoalveolar Molding: Randomized Controlled Clinical Trial.,"/pubmed/31860800","Saad MS, Fata M, Farouk A, Habib AMA, Gad M, Tayel MB, Marei MK.","JDR Clin Trans Res. 2019 Dec 20:2380084419887336. doi: 10.1177/2380084419887336. [Epub ahead of print]","JDR Clin Trans Res. 2019","PubMed","citation","PMID:31860800","pubmed","31860800","create date:2019/12/21 …						1	Yes
1541	The effectiveness of a low-dose esketamine versus an alfentanil adjunct to propofol sedation during endoscopic retrograde cholangiopancreatography: A randomised controlled multicentre trial.,"/pubmed/31860599","Eberl S, Koers L, van Hooft J, de Jong E, Hermanides J, Hollmann MW, Preckel B.","Eur J Anaesthesiol. 2019 Dec 12. doi: 10.1097/EJA.0000000000001134. [Epub ahead of print]","Eur J Anaesthe…						0	Yes
1544	Prophylactic Negative Pressure Wound Therapy for Closed Laparotomy Incisions: A Meta-analysis of Randomized Controlled Trials.,"/pubmed/31860549","Kuper TM, Murphy PB, Kaur B, Ott MC.","Ann Surg. 2020 Jan	271(1):67-74. doi: 10.1097/SLA.0000000000003435.","Ann Surg. 2020","PubMed","citation","PMID:31860549","pubmed","31860549","create date:2019/12/21 | first author:Kuper TM",					1	No		meta-analysis	review/ meta-analyse
1562	Cash Transfer to Adolescent Girls and Young Women to Reduce Sexual Risk Behavior (CARE): Protocol for a Cluster Randomized Controlled Trial.,"/pubmed/31859686","Wambura M, Drake M, Kuringe E, Majani E, Nyato D, Casalini C, Materu J, Mjungu D, Nnko S, Mbita G, Kalage E, Shao A, Changalucha J, Komba A.","JMIR Res Protoc. 2019 Dec 20	8(12):e14696. doi: 10.2196/14696.","JMIR Res Protoc. 2019","PubMed","citation","PMID:31859686 | PMCID:PMC6942193","pubmed","31859686","create date:2019/12/21 | first author:Wambura M",					0	No		study protocol	studie protocol
1568	Discharge Education Intervention to Reduce Anxiety and Depression in Cardiac Surgery Patients: A Randomized Controlled Study.,"/pubmed/31859205","Yaman Aktas Y, Gok UÄŸur H, Orak OS.","J Perianesth Nurs. 2020 Apr	35(2):185-192. doi: 10.1016/j.jopan.2019.08.012. Epub 2019 Dec 16.","J Perianesth Nurs. 2020","PubMed","citation","PMID:31859205","pubmed","31859205","create date:2019/12/21 | first author:Yaman Aktas Y",					0	Yes
1619	Modified regional citrate anticoagulation is optimal for hemodialysis in patients at high risk of bleeding: a prospective randomized study of three anticoagulation strategies.,"/pubmed/31856749","Lin T, Song L, Huang R, Huang Y, Tang S, Lin Q, Zhang Y, Wu X, Liang H, Wu Y, Chen Y, Liang H, Ma J, Feng Z, Li Z, Xu L, Fu X, Ye Z, Liu S, Liang X.","BMC Nephrol. 2019 Dec 19	20(1):472. doi: 10.1186/s12882-019-1661-y.","BMC Nephrol. 2019","PubMed","citation","PMID:31856749 | PMCID:PMC6924029","pubmed","31856749","create date:2019/12/21 | first author:Lin T",					0	Yes
1622	Incidence of CXCR4 tropism and CCR5-tropic resistance in treatment-experienced participants receiving maraviroc in the 48-week MOTIVATE 1 and 2 trials.,"/pubmed/31856576","Jubb B, Lewis M, McFadyen L, Simpson P, Mori J, Chan P, Weatherley B, van der Ryst E, Westby M, Craig C.","Antivir Chem Chemother. 2019 Jan-Dec	27:2040206619895706. doi: 10.1177/2040206619895706. No abstract available. ","Antivir Chem Chemother. 2019","PubMed","citation","PMID:31856576 | PMCID:PMC6931239","pubmed","31856576","create date:2019/12/21 | first author:Jubb B",					0	No		secondary analysis	secundaire analyse
1624	Commentary: Comparison of posterior optic capture of intraocular lens without vitrectomy versus endocapsular implantation with anterior vitrectomy in congenital cataract surgery - A randomized prospective study.,"/pubmed/31856478","Kochgaway L, Mandal M, Jain S, Roy R, Bhargava S, Singh M.","Indian J Ophthalmol. 2020 Jan	68(1):90. doi: 10.4103/ijo.IJO_2157_19. No abstract available. ","Indian J Ophthalmol. 2020","PubMed","citation","PMID:31856478 | PMCID:PMC6951219","pubmed","31856478","create date:2019/12/21 | first author:Kochgaway L",					0	No		commentary	geen research paper
1626	Effects of a healthy diet enriched or not with pecan nuts or extra-virgin olive oil on the lipid profile of patients with stable coronary artery disease: a randomised clinical trial.,"/pubmed/31856379","Campos VP, Portal VL, Markoski MM, Quadros AS, Bersch-Ferreira Ã‚C, Garavaglia J, Marcadenti A.","J Hum Nutr Diet. 2019 Dec 19. doi: 10.1111/jhn.12727. [Epub ahead of print]","J Hum Nutr Diet. 201…						0	Yes
1634	Comparative efficacy of imagery rehearsal therapy and prazosin in the treatment of trauma-related nightmares in adults: A meta-analysis of randomized controlled trials.,"/pubmed/31855732","YÃ¼cel DE, van Emmerik AAP, Souama C, Lancee J.","Sleep Med Rev. 2020 Apr	50:101248. doi: 10.1016/j.smrv.2019.101248. Epub 2019 Nov 28. Review.","Sleep Med Rev. 2020","PubMed","citation","PMID:31855732","pubmed","31855732","create date:2019/12/20 | first author:YÃ¼cel DE",					1	No		meta-analysis	review/ meta-analyse
1645	Effect of Early Initiation of Varenicline on Smoking Cessation in COPD Patients Admitted for Exacerbation: The Save Randomized Clinical Trial.,"/pubmed/31854207","Le Mao R, Tromeur C, Paleiron N, Sanchez O, Gagnadoux F, Jouneau S, Magnan A, Hayem-Vannimenus C, Dansou A, Proust A, Dion A, Larhantec G, Brestec AL, Dewitte JD, Roche N, Leroyer C, Couturaud F.","COPD. 2020 Feb	17(1):7-14. doi: 10.1080/15412555.2019.1703928. Epub 2019 Dec 19.","COPD. 2020","PubMed","citation","PMID:31854207","pubmed","31854207","create date:2019/12/20 | first author:Le Mao R",					0	Yes
1648	Impact of established cardiovascular disease on outcomes in the randomized global leaders trial.,"/pubmed/31854112","Garg S, Chichareon P, Kogame N, Takahashi K, Modolo R, Chang CC, Tomaniak M, Fath-Ordoubadi F, Anderson R, Oldroyd KG, Stables RH, Kukreja N, Chowdhary S, Galasko G, Hoole S, Zaman A, Hamm CW, Steg PG, JÃ¼ni P, Valgimigli M, Windecker S, Onuma Y, et al.","Catheter Cardiovasc Interv…						0	Yes
1664	Pragmatic multicentre randomised controlled trial evaluating the impact of a routine molecular point-of-care 'test-and-treat' strategy for influenza in adults hospitalised with acute respiratory illness (FluPOC): trial protocol.,"/pubmed/31852699","Beard K, Brendish N, Malachira A, Mills S, Chan C, Poole S, Clark T.","BMJ Open. 2019 Dec 17	9(12):e031674. doi: 10.1136/bmjopen-2019-031674.","BMJ Open. 2019","PubMed","citation","PMID:31852699 | PMCID:PMC6937093","pubmed","31852699","create date:2019/12/20 | first author:Beard K",					0	No		study protocol	studie protocol
1671	Protocol for cluster randomized evaluation of reaching married adolescents - a gender-synchronized intervention to increase modern contraceptive use among married adolescent girls and young women and their husbands in Niger.,"/pubmed/31852538","Challa S, DeLong SM, Carter N, Johns N, Shakya H, Boyce SC, Vera-Monroy R, Aliou S, Ibrahima FA, Brooks MI, Corneliess C, Moodie C, Nouhou AM, Souley I, R…	16(1):180. doi: 10.1186/s12978-019-0841-3.","Reprod Health. 2019","PubMed","citation","PMID:31852538 | PMCID:PMC6921454","pubmed","31852538","create date:2019/12/20 | first author:Challa S",					0	No		study protocol	studie protocol
1675	Right Dose Right Now: bedside data-driven personalized antibiotic dosing in severe sepsis and septic shock - rationale and design of a multicenter randomized controlled superiority trial.,"/pubmed/31852491","Roggeveen LF, Fleuren LM, Guo T, Thoral P, de Grooth HJ, Swart EL, Klausch TLT, van der Voort PHJ, Girbes ARJ, Bosman RJ, Elbers PWG.","Trials. 2019 Dec 18	20(1):745. doi: 10.1186/s13063-019-3911-5.","Trials. 2019","PubMed","citation","PMID:31852491 | PMCID:PMC6921499","pubmed","31852491","create date:2019/12/20 | first author:Roggeveen LF",					0	No		study protocol (rationale & design?)	studie protocol
1679	Impact of a semi-structured briefing on the management of adverse events in anesthesiology: a randomized pilot study.,"/pubmed/31852441","Neuhaus C, SchÃ¤fer J, Weigand MA, Lichtenstern C.","BMC Anesthesiol. 2019 Dec 18	19(1):232. doi: 10.1186/s12871-019-0913-5.","BMC Anesthesiol. 2019","PubMed","citation","PMID:31852441 | PMCID:PMC6921421","pubmed","31852441","create date:2019/12/20 | first author:Neuhaus C",					0	No		pilot study	pilot studie
1690	Comparison of the effectiveness and outcome of microendoscopic and open discectomy in patients suffering from lumbar disc herniation.,"/pubmed/31852061","Yadav RI, Long L, Yanming C.","Medicine (Baltimore). 2019 Dec	98(50):e16627. doi: 10.1097/MD.0000000000016627.","Medicine (Baltimore). 2019","PubMed","citation","PMID:31852061 | PMCID:PMC6984752","pubmed","31852061","create date:2019/12/20 | first author:Yadav RI",					0	Yes
1696	Effectiveness of integrative medicine group visits in chronic pain and depressive symptoms: A randomized controlled trial.,"/pubmed/31851666","Gardiner P, Luo M, D'Amico S, Gergen-Barnett K, White LF, Saper R, Mitchell S, Liebschutz JM.","PLoS One. 2019 Dec 18	14(12):e0225540. doi: 10.1371/journal.pone.0225540. eCollection 2019.","PLoS One. 2019","PubMed","citation","PMID:31851666 | PMCID:PMC6919581","pubmed","31851666","create date:2019/12/19 | first author:Gardiner P",					1	Yes
1729	Hyperoxia and antioxidants during major non-cardiac surgery and risk of cardiovascular events: Protocol for a 2Â Ã—Â 2 factorial randomised clinical trial.,"/pubmed/31849040","Petersen C, Loft FC, Aasvang EK, Vester-Andersen M, Rasmussen LS, Wetterslev J, Jorgensen LN, Christensen R, Meyhoff CS.","Acta Anaesthesiol Scand. 2020 Mar	64(3):400-409. doi: 10.1111/aas.13518. Epub 2019 Dec 26.","Acta Anaesthesiol Scand. 2020","PubMed","citation","PMID:31849040","pubmed","31849040","create date:2019/12/19 | first author:Petersen C",					0	No		study protocol	studie protocol
1740	Intralesional steroid injections to prevent refractory strictures in patients with oesophageal atresia: study protocol for an international, multicentre randomised controlled trial (STEPS-EA trial).,"/pubmed/31848172","Ten Kate CA, Vlot J, IJsselstijn H, Allegaert K, Spaander MCW, Poley MJ, van Rosmalen J, van den Akker ELT, Wijnen RMH.","BMJ Open. 2019 Dec 16	9(12):e033030. doi: 10.1136/bmjopen-2019-033030.","BMJ Open. 2019","PubMed","citation","PMID:31848172 | PMCID:PMC6937109","pubmed","31848172","create date:2019/12/19 | first author:Ten Kate CA",					0	No		study protocol	studie protocol
1752	Cluster-randomised trial evaluating a complex intervention to improve mental health and well-being of employees working in hospital - a protocol for the SEEGEN trial.,"/pubmed/31847898","Mulfinger N, Sander A, Stuber F, Brinster R, Junne F, Limprecht R, Jarczok MN, Seifried-DÃ¼bon T, Rieger MA, Zipfel S, Peters M, Stiawa M, Maatouk I, HelaÃŸ M, Nikendei C, Rothermund E, Hander N, Ziegenhain U, Gu…	19(1):1694. doi: 10.1186/s12889-019-7909-4.","BMC Public Health. 2019","PubMed","citation","PMID:31847898 | PMCID:PMC6918673","pubmed","31847898","create date:2019/12/19 | first author:Mulfinger N",					0	No		study protocol	studie protocol
1762	Similar effects of two different external supports on wrist joint position sense in healthy subjects: A randomized clinical trial.,"/pubmed/31846745","Ucuzoglu ME, Unver B, Sarac DC, Cilga G.","Hand Surg Rehabil. 2020 Apr	39(2):96-101. doi: 10.1016/j.hansur.2019.11.006. Epub 2019 Dec 14.","Hand Surg Rehabil. 2020","PubMed","citation","PMID:31846745","pubmed","31846745","create date:2019/12/18 | first author:Ucuzoglu ME",					0	Yes
1776	Randomized trial of mask or prongs for NIMV in term infants with transient tachypnea of the newborn.,"/pubmed/31845487","Ilhan O, Bor M.","Pediatr Int. 2019 Dec 17. doi: 10.1111/ped.14104. [Epub ahead of print]","Pediatr Int. 2019","PubMed","citation","PMID:31845487","pubmed","31845487","create date:2019/12/18 | first author:Ilhan O",						0	Yes
1777	Influence of luting cement on the clinical outcomes of Zirconia pediatric crowns: A 3-year split-mouth randomized controlled trial.,"/pubmed/31845435","Azab MM, Moheb DM, El Shahawy OI, Rashed MA.","Int J Paediatr Dent. 2019 Dec 17. doi: 10.1111/ipd.12607. [Epub ahead of print]","Int J Paediatr Dent. 2019","PubMed","citation","PMID:31845435","pubmed","31845435","create date:2019/12/18 | first aut…						0	No		splith mouth	niet bij mensen
1779	Effects of Oral Magnesium Supplementation on Vascular Function: A Systematic Review and Meta-analysis of Randomized Controlled Trials.,"/pubmed/31845310","Marques BCAA, Klein MRST, da Cunha MR, de Souza Mattos S, de Paula Nogueira L, de Paula T, CorrÃªa FM, Oigman W, Neves MF.","High Blood Press Cardiovasc Prev. 2020 Feb	27(1):19-28. doi: 10.1007/s40292-019-00355-z. Epub 2019 Dec 16.","High Blood Press Cardiovasc Prev. 2020","PubMed","citation","PMID:31845310","pubmed","31845310","create date:2019/12/18 | first author:Marques BCAA",					0	No		systematic Review & Meta-analysis	review/ meta-analyse
1782	The effect of hesperidin supplementation on metabolic profiles in patients with metabolic syndrome: a randomized, double-blind, placebo-controlled clinical trial.,"/pubmed/31844967","Yari Z, Movahedian M, Imani H, Alavian SM, Hedayati M, Hekmatdoost A.","Eur J Nutr. 2019 Dec 16. doi: 10.1007/s00394-019-02105-2. [Epub ahead of print]","Eur J Nutr. 2019","PubMed","citation","PMID:31844967","pubmed"…						0	Yes
1789	Remote ischemic preconditioning and its role in the prevention of new onset atrial fibrillation post-cardiac surgery. A meta-analysis of randomized control trials.,"/pubmed/31844467","Kumar A, Singh H, Shariff M.","J Arrhythm. 2019 Oct 31	35(6):789-794. doi: 10.1002/joa3.12252. eCollection 2019 Dec.","J Arrhythm. 2019","PubMed","citation","PMID:31844467 | PMCID:PMC6898524","pubmed","31844467","create date:2019/12/18 | first author:Kumar A",					0	No		meta-analysis	review/ meta-analyse
1803	Role of internal limiting membrane peeling in the prevention of epiretinal membrane formation following vitrectomy for retinal detachment: a randomised trial.,"/pubmed/31843791","Kumar V, Dubey D, Kumawat D, Markan A, Chandra P, Chandra M, Kumar A.","Br J Ophthalmol. 2019 Dec 16. pii: bjophthalmol-2019-315095. doi: 10.1136/bjophthalmol-2019-315095. [Epub ahead of print]","Br J Ophthalmol. 2019","…						0	Yes
1809	Effects of hydrochlorothiazide on drainage volume and seroma formation in deep inferior epigastric perforator flap breast reconstruction: Randomized controlled trial.,"/pubmed/31843386","Suh YC, Oh TM, Lee YH, Kim EK, Han HH, Eom JS.","J Plast Reconstr Aesthet Surg. 2020 Apr	73(4):663-672. doi: 10.1016/j.bjps.2019.11.009. Epub 2019 Nov 27.","J Plast Reconstr Aesthet Surg. 2020","PubMed","citation","PMID:31843386","pubmed","31843386","create date:2019/12/18 | first author:Suh YC",					0	Yes
1812	Safety and immunogenicity of a 30-valent M protein-based group a streptococcal vaccine in healthy adult volunteers: A randomized, controlled phase I study.,"/pubmed/31843270","Pastural Ã‰, McNeil SA, MacKinnon-Cameron D, Ye L, Langley JM, Stewart R, Martin LH, Hurley GJ, Salehi S, Penfound TA, Halperin S, Dale JB.","Vaccine. 2020 Feb 5	38(6):1384-1392. doi: 10.1016/j.vaccine.2019.12.005. Epub 2019 Dec 13.","Vaccine. 2020","PubMed","citation","PMID:31843270","pubmed","31843270","create date:2019/12/18 | first author:Pastural Ã‰",					0	Yes
1815	Limited Evidence Suggests Guided Bone Regeneration With or Without Autogenous Bone Grafts are Equivalently Effective in Horizontal Bone Gain.,"/pubmed/31843183","Gaballah O, Abd-Elwahab Radi I.","J Evid Based Dent Pract. 2019 Dec	19(4):101351. doi: 10.1016/j.jebdp.2019.101351. Epub 2019 Nov 16.","J Evid Based Dent Pract. 2019","PubMed","citation","PMID:31843183","pubmed","31843183","create date:2019/12/18 | first author:Gaballah O",					1	Yes		Besproken: bij doorklikken wel op abstract, erg kort, maar wel een RCT
1821	Fathers today: design of a randomized controlled trial examining the role of oxytocin and vasopressin in behavioral and neural responses to infant signals.,"/pubmed/31843012","Witte AM, de Moor MHM, van IJzendoorn MH, Bakermans-Kranenburg MJ.","BMC Psychol. 2019 Dec 16	7(1):81. doi: 10.1186/s40359-019-0356-2.","BMC Psychol. 2019","PubMed","citation","PMID:31843012 | PMCID:PMC6915978","pubmed","31843012","create date:2019/12/18 | first author:Witte AM",					1	No		study protocol (design)	studie protocol
1823	ELECtric Tibial nerve stimulation to Reduce Incontinence in Care homes: protocol for the ELECTRIC randomised trial.,"/pubmed/31843002","Booth J, Aucott L, Cotton S, Goodman C, Hagen S, Harari D, Lawrence M, Lowndes A, Macaulay L, MacLennan G, Mason H, McClurg D, Norrie J, Norton C, O'Dolan C, Skelton DA, Surr C, Treweek S.","Trials. 2019 Dec 16	20(1):723. doi: 10.1186/s13063-019-3723-7.","Trials. 2019","PubMed","citation","PMID:31843002 | PMCID:PMC6915984","pubmed","31843002","create date:2019/12/18 | first author:Booth J",					1	No		study protocol	studie protocol
1840	Promoting activity, Independence and stability in early dementia (PrAISED): a, multisite, randomised controlled, feasibility trial.,"/pubmed/31842828","Goldberg SE, van der Wardt V, Brand A, Burgon C, Bajwa R, Hoare Z, Logan PL, Harwood RH	PrAISED Study Group..","BMC Geriatr. 2019 Dec 16	19(1):353. doi: 10.1186/s12877-019-1379-5.","BMC Geriatr. 2019","PubMed","citation","PMID:31842828 | PMCID:PMC6916090","pubmed","31842828","create date:2019/12/18 | first author:Goldberg SE",				0	No		besproken: pilot	pilot studie
1852	Can High-Intensity Functional Suspension Training over Eight Weeks Improve Resting Blood Pressure and Quality of Life in Young Adults? A Randomized Controlled Trial.,"/pubmed/31842259","Engel FA, Rappelt L, Held S, Donath L.","Int J Environ Res Public Health. 2019 Dec 12	16(24). pii: E5062. doi: 10.3390/ijerph16245062.","Int J Environ Res Public Health. 2019","PubMed","citation","PMID:31842259 | PMCID:PMC6950016","pubmed","31842259","create date:2019/12/18 | first author:Engel FA",					0	Yes
1865	Dobutamine reverses the cardio-suppressive effects of terlipressin without improving renal function in cirrhosis and ascites: a randomized controlled trial.,"/pubmed/31841026","Israelsen M, Dahl EK, Madsen BS, Wiese S, Bendtsen F, MÃ¸ller S, Fialla AD, Jensen BL, Krag A.","Am J Physiol Gastrointest Liver Physiol. 2020 Feb 1	318(2):G313-G321. doi: 10.1152/ajpgi.00328.2019. Epub 2019 Dec 16.","Am J Physiol Gastrointest Liver Physiol. 2020","PubMed","citation","PMID:31841026","pubmed","31841026","create date:2019/12/17 | first author:Israelsen M",					0	Yes
1874	Effects of Modafinil on Sleep Pattern during Methamphetamine Withdrawal: A Double-blind Randomized Controlled Trial.,"/pubmed/31839914","Moosavi SM, Yazdani-Charati J, Amini F.","Addict Health. 2019 Jul	11(3):165-172. doi: 10.22122/ahj.v11i3.219.","Addict Health. 2019","PubMed","citation","PMID:31839914 | PMCID:PMC6904978","pubmed","31839914","create date:2019/12/17 | first author:Moosavi SM",					1	Yes
1877	Effects of mineral waters on acid-base status in healthy adults: results of a randomized trial.,"/pubmed/31839789","Wasserfurth P, Schneider I, StrÃ¶hle A, Nebl J, Bitterlich N, Hahn A.","Food Nutr Res. 2019 Dec 3	63. doi: 10.29219/fnr.v63.3515. eCollection 2019.","Food Nutr Res. 2019","PubMed","citation","PMID:31839789 | PMCID:PMC6901030","pubmed","31839789","create date:2019/12/17 | first author:Wasserfurth P",					0	Yes
1887	Corrigendum to "Randomized controlled trial of influenza vaccine in patients with heart failure to reduce adverse vascular events (IVVE): Rationale and design" [212 (2019) 36-44].,"/pubmed/31839177","Loeb M, Dokainish H, Dans A, Palileo-Villanueva LM, Roy A, Karaye K, Zhu J, Liang Y, Goma F, Damasceno A, AlHabib KF, Yonga G, Mondo C, Almahmeed W, Al Mulla A, Yusuf S	IVVE investigators..","Am Heart J. 2020 Mar	221:180. doi: 10.1016/j.ahj.2019.11.008. Epub 2019 Dec 12. No abstract available. ","Am Heart J. 2020","PubMed","citation","PMID:31839177","pubmed","31839177","create date:2019/12/17 | first author:Loeb M",				0	No		corrigendum	geen research paper
1924	Safety of Proton Pump Inhibitors Questioned Based on a Large Randomized Trial ofÂ Patients Receiving Rivaroxaban or Aspirin.,"/pubmed/31836528","Simin J, Liu Q, Fornes R, Brusselaers N.","Gastroenterology. 2020 Mar	158(4):1172-1173. doi: 10.1053/j.gastro.2019.07.067. Epub 2019 Dec 10. No abstract available. ","Gastroenterology. 2020","PubMed","citation","PMID:31836528","pubmed","31836528","create date:2019/12/15 | first author:Simin J",					0	No		commentary	geen research paper
1936	Dose-Ranging Study of Ramosetron for the Prevention of Nausea and Vomiting after Laparoscopic Gynecological Surgery: A Prospective Randomized Study.,"/pubmed/31835896","Cho JS, Kim SW, Lee S, Yoo YC.","J Clin Med. 2019 Dec 11	8(12). pii: E2188. doi: 10.3390/jcm8122188.","J Clin Med. 2019","PubMed","citation","PMID:31835896 | PMCID:PMC6947581","pubmed","31835896","create date:2019/12/15 | first author:Cho JS",					0	Yes
1944	Architecting Process of Care: A randomized controlled study evaluating the impact of providing nonadherence information and pharmacist assistance to physicians.,"/pubmed/31835278","McConnell M, Rogers W, Simeonova E, Wilson IB.","Health Serv Res. 2020 Feb	55(1):136-145. doi: 10.1111/1475-6773.13243. Epub 2019 Dec 13.","Health Serv Res. 2020","PubMed","citation","PMID:31835278 | PMCID:PMC6981078","pubmed","31835278","create date:2019/12/14 | first author:McConnell M",					0	Yes
1955	Online Family Problem-Solving Therapy (F-PST) for Executive and Behavioral Dysfunction After Traumatic Brain Injury in Adolescents: A Randomized, Multicenter, Comparative Effectiveness Clinical Trial.,"/pubmed/31834062","Kurowski BG, Taylor HG, McNally KA, Kirkwood MW, Cassedy A, Horn PS, Stancin T, Wade SL.","J Head Trauma Rehabil. 2019 Nov 8. doi: 10.1097/HTR.0000000000000545. [Epub ahead of pr…						0	Yes
1957	Effects of Evidence-Based Continuing Care Bundle on Health Outcomes in Rectal Cancer Patients With Temporary Stomas: A Multicenter Randomized Controlled Trial.,"/pubmed/31833919","Su X, Zhong MH, Ye XM, Zhen L, Yin XX, Qin F, Zhu ML, Kuang YY, Wang HZ.","Cancer Nurs. 2019 Dec 6. doi: 10.1097/NCC.0000000000000762. [Epub ahead of print]","Cancer Nurs. 2019","PubMed","citation","PMID:31833919","pubm…						0	Yes
1958	Effects of keto acid supplements on Chinese patients receiving maintenance hemodialysis: a prospective, randomized, controlled, single-center clinical study.,"/pubmed/31833909","Li HL, Li H, Cao YF, Qi Y, Wang WQ, Liu SQ, Yang CD, Yu XY, Xu T, Zhu Y, Chen W, Tao JL, Li XW.","Chin Med J (Engl). 2019 Dec 10. doi: 10.1097/CM9.0000000000000578. [Epub ahead of print]","Chin Med J (Engl). 2019","PubMed…						0	Yes
1975	Incidence of peripheral neuropathy associated with eribulin mesylate versus vinorelbine in patients with metastatic breast cancer: sub-group analysis of a randomized phase III study.,"/pubmed/31832821","Wu Y, Wang Q, Zhang J, Cao J, Wang B, Hu X.","Support Care Cancer. 2019 Dec 12. doi: 10.1007/s00520-019-05112-5. [Epub ahead of print]","Support Care Cancer. 2019","PubMed","citation","PMID:318328…						0	No		secondary analysis	secundaire analyse
1983	Interim Results of the Remede d'Or Study: A Multicenter, Single-Blind, Randomized, Controlled Trial to Assess the Safety and Efficacy of an Innovative Topical Formulation of Erythropoietin for Treating Diabetic Foot Ulcers.,"/pubmed/31832270","Hamed S, Belokopytov M, Ullmann Y, Safadi M, Stark Y, Shoufani A, Akita S, Liu PY, Teot L.","Adv Wound Care (New Rochelle). 2019 Oct 1	8(10):514-521. doi: 10.1089/wound.2018.0808. Epub 2019 Aug 21.","Adv Wound Care (New Rochelle). 2019","PubMed","citation","PMID:31832270 | PMCID:PMC6906752","pubmed","31832270","create date:2019/12/14 | first author:Hamed S",					0	Yes		Besproken: interim results
1985	Effect of Pregabalin on Postcraniotomy Pain in Patients Undergoing Supratentorial Tumor Surgery: A Randomized, Double-Blind, Placebo-Controlled Trial.,"/pubmed/31831983","Lamsal R, Mahajan C, Chauhan V, Gupta N, Mishra N, Rath GP.","J Neurosci Rural Pract. 2019 Oct	10(4):641-645. doi: 10.1055/s-0039-3399490. Epub 2019 Dec 11.","J Neurosci Rural Pract. 2019","PubMed","citation","PMID:31831983 | PMCID:PMC6906094","pubmed","31831983","create date:2019/12/14 | first author:Lamsal R",					0	Yes
1987	Randomized controlled trial of topical mupirocin versus mupirocin with sucralfate combination in chronic skin ulcers.,"/pubmed/31831920","Chatterjee S, Sen S, Hazra A, Das AK.","Indian J Pharmacol. 2019 Sep-Oct	51(5):316-322. doi: 10.4103/ijp.IJP_237_17. Epub 2019 Nov 26.","Indian J Pharmacol. 2019","PubMed","citation","PMID:31831920 | PMCID:PMC6892012","pubmed","31831920","create date:2019/12/14 | first author:Chatterjee S",					0	Yes
2015	Influence of psychiatric or social backgrounds on clinical decision making: a randomized, controlled multi-centre study.,"/pubmed/31830962","Yamauchi Y, Shiga T, Shikino K, Uechi T, Koyama Y, Shimozawa N, Hiraoka E, Funakoshi H, Mizobe M, Imaizumi T, Ikusaka M.","BMC Med Educ. 2019 Dec 12	19(1):461. doi: 10.1186/s12909-019-1897-z.","BMC Med Educ. 2019","PubMed","citation","PMID:31830962 | PMCID:PMC6909470","pubmed","31830962","create date:2019/12/14 | first author:Yamauchi Y",					0	Yes
2022	Rehabilitation of the upper arm early after stroke: Video games versus conventional rehabilitation. A randomized controlled trial.,"/pubmed/31830535","Laffont I, Froger J, Jourdan C, Bakhti K, van Dokkum LEH, Gouaich A, Bonnin HY, Armingaud P, Jaussent A, Picot MC, Le Bars E, Dupeyron A, Arquizan C, Gelis A, Mottet D.","Ann Phys Rehabil Med. 2019 Dec 9. pii: S1877-0657(19)30188-5. doi: 10.1016/j.…						0	Yes
2026	Overall Survival in Men With Bone Metastases From Castration-Resistant Prostate Cancer Treated With Bone-Targeting Radioisotopes: A Meta-analysis of Individual Patient Data From Randomized Clinical Trials.,"/pubmed/31830233","Terrisse S, Karamouza E, Parker CC, Sartor AO, James ND, Pirrie S, Collette L, Tombal BF, Chahoud J, Smeland S, Erikstein B, Pignon JP, Fizazi K, Le Teuff G	MORPHEP Collaborative Group..","JAMA Oncol. 2019 Dec 12. doi: 10.1001/jamaoncol.2019.4097. [Epub ahead of print]","JAMA Oncol. 2019","PubMed","citation","PMID:31830233 | PMCID:PMC6990736","pubmed","31830233","create date:2019/12/13 | first author:Terrisse S",					0	No		meta-analysis	review/ meta-analyse
2049	Implementation of the Swedish Guideline for Prevention of Mental ill-health at the Workplace: study protocol of a cluster randomized controlled trial, using multifaceted implementation strategies in schools.,"/pubmed/31829186","Kwak L, Lornudd C, BjÃ¶rklund C, BergstrÃ¶m G, Nybergh L, Elinder LS, Stigmar K, WÃ¥hlin C, Jensen I.","BMC Public Health. 2019 Dec 11	19(1):1668. doi: 10.1186/s12889-019-7976-6.","BMC Public Health. 2019","PubMed","citation","PMID:31829186 | PMCID:PMC6907332","pubmed","31829186","create date:2019/12/13 | first author:Kwak L",					0	No		study protocol	studie protocol
2051	Safety and tolerability of experimental hookworm infection in humans with metabolic disease: study protocol for a phase 1b randomised controlled clinical trial.,"/pubmed/31829172","Pierce D, Merone L, Lewis C, Rahman T, Croese J, Loukas A, McDonald M, Giacomin P, McDermott R.","BMC Endocr Disord. 2019 Dec 11	19(1):136. doi: 10.1186/s12902-019-0461-5.","BMC Endocr Disord. 2019","PubMed","citation","PMID:31829172 | PMCID:PMC6907345","pubmed","31829172","create date:2019/12/13 | first author:Pierce D",					0	No		study protocol	studie protocol
2052	Induction of labor compared to expectant management in term nulliparas with a latent phase of labor of more than 8â€‰hours: a randomized trial.,"/pubmed/31829138","Sargunam PN, Bak LLM, Tan PC, Vallikkannu N, Noor Azmi MA, Zaidi SN, Win ST, Omar SZ.","BMC Pregnancy Childbirth. 2019 Dec 11	19(1):493. doi: 10.1186/s12884-019-2602-2.","BMC Pregnancy Childbirth. 2019","PubMed","citation","PMID:31829138 | PMCID:PMC6907240","pubmed","31829138","create date:2019/12/13 | first author:Sargunam PN",					0	Yes
2054	Enriched Marine Oil Supplements Increase Peripheral Blood Specialized Pro-Resolving Mediators Concentrations and Reprogram Host Immune Responses: A Randomized Double-Blind Placebo-Controlled Study.,"/pubmed/31829100","Souza PR, Marques RM, Gomez EA, Colas RA, De Matteis R, Zak A, Patel M, Collier DJ, Dalli J.","Circ Res. 2020 Jan 3	126(1):75-90. doi: 10.1161/CIRCRESAHA.119.315506. Epub 2019 Dec 12.","Circ Res. 2020","PubMed","citation","PMID:31829100","pubmed","31829100","create date:2019/12/13 | first author:Souza PR",					0	Yes
2071	Impact of recruitment and retention on all-cause mortality in a large all-comers randomised controlled trial: insights from the GLOBAL LEADERS trial.,"/pubmed/31828504","Takahashi K, Kogame N, Tomaniak M, Chichareon P, Chang CC, Modolo R, Benit E, Liebetrau C, Janssens L, Ferrario M, Zurakowski A, van Geuns RJ, Dominici M, Huber K, Buszman P, Bolognese L, Tumscitz C, Å»mudka K, Aminian A, Vrolix …						0	No		Besproken: secondary analysis	secundaire analyse
2072	A Randomized Clinical Trial Examining the Effects of Instructions for Electronic Cigarette Use on Smoking-Related Behaviors, and Biomarkers of Exposure.,"/pubmed/31828315","Hatsukami D, Meier E, Lindgren BR, Anderson A, Reisinger S, Norton K, Strayer L, Jensen J, Dick L, Murphy S, Carmella S, Tang MK, Chen M, Hecht SS, O'Connor RJ, Shields PG.","Nicotine Tob Res. 2019 Dec 12. pii: ntz233. doi: 10…						0	Yes
2073	Comparative Immunogenicity of Several Enhanced Influenza Vaccine Options for Older Adults: A Randomized, Controlled Trial.,"/pubmed/31828291","Cowling BJ, Perera RAPM, Valkenburg SA, Leung NHL, Iuliano AD, Tam YH, Wong JHF, Fang VJ, Li APY, So HC, Ip DKM, Azziz-Baumgartner E, Fry AM, Levine MZ, Gangappa S, Sambhara S, Barr IG, Skowronski DM, Peiris JSM, Thompson MG.","Clin Infect Dis. 2019 Dec 12…						1	Yes		older adults
2079	A Wrapper Feature Subset Selection Method Based on Randomized Search and Multilayer Structure.,"/pubmed/31828154","Mao Y, Yang Y.","Biomed Res Int. 2019 Nov 4	2019:9864213. doi: 10.1155/2019/9864213. eCollection 2019.","Biomed Res Int. 2019","PubMed","citation","PMID:31828154 | PMCID:PMC6885241","pubmed","31828154","create date:2019/12/13 | first author:Mao Y",					0	No		geen RCT	experimentele studie maar geen RCT
2092	Effect of synbiotic bread containing lactic acid on glycemic indicators, biomarkers of antioxidant status and inflammation in patients with type 2 diabetes: a randomized controlled trial.,"/pubmed/31827628","Ghafouri A, Zarrati M, Shidfar F, Heydari I, Shokouhi Shoormasti R, Eslami O.","Diabetol Metab Syndr. 2019 Dec 5	11:103. doi: 10.1186/s13098-019-0496-9. eCollection 2019.","Diabetol Metab Syndr. 2019","PubMed","citation","PMID:31827628 | PMCID:PMC6896735","pubmed","31827628","create date:2019/12/13 | first author:Ghafouri A",					0	Yes
2093	Zinc supplementation improves body weight management, inflammatory biomarkers and insulin resistance in individuals with obesity: a randomized, placebo-controlled, double-blind trial.,"/pubmed/31827626","Khorsandi H, Nikpayam O, Yousefi R, Parandoosh M, Hosseinzadeh N, Saidpour A, Ghorbani A.","Diabetol Metab Syndr. 2019 Dec 2	11:101. doi: 10.1186/s13098-019-0497-8. eCollection 2019.","Diabetol Metab Syndr. 2019","PubMed","citation","PMID:31827626 | PMCID:PMC6889702","pubmed","31827626","create date:2019/12/13 | first author:Khorsandi H",					0	Yes
2099	Randomized trials in accelerated partial breast irradiation: "Two wrongs don't make a right!!,"/pubmed/31827411","Belkacemi Y, Paix A, Taghian AG.","Rep Pract Oncol Radiother. 2019 Nov-Dec	24(6):695-696. doi: 10.1016/j.rpor.2019.08.004. Epub 2019 Sep 3. No abstract available. ","Rep Pract Oncol Radiother. 2019","PubMed","citation","PMID:31827411 | PMCID:PMC6888722","pubmed","31827411","create date:2019/12/13 | first author:Belkacemi Y",					0	No		commentary	geen research paper
2108	Pharmacokinetics and Safety of Esketamine in Chinese Patients Undergoing Painless Gastroscopy in Comparison with Ketamine: A Randomized, Open-Label Clinical Study.,"/pubmed/31827320","Wang J, Huang J, Yang S, Cui C, Ye L, Wang SY, Yang GP, Pei Q.","Drug Des Devel Ther. 2019 Dec 6	13:4135-4144. doi: 10.2147/DDDT.S224553. eCollection 2019.","Drug Des Devel Ther. 2019","PubMed","citation","PMID:31827320 | PMCID:PMC6902860","pubmed","31827320","create date:2019/12/13 | first author:Wang J",					0	Yes
2117	Effect of exercise therapy combined with branched-chain amino acid supplementation on muscle strength in elderly women after total hip arthroplasty: a randomized controlled trial.,"/pubmed/31826368","Ikeda T, Matsunaga Y, Kanbara M, Kamono A, Masuda T, Watanabe M, Nakanishi R, Jinno T.","Asia Pac J Clin Nutr. 2019	28(4):720-726. doi: 10.6133/apjcn.201912_28(4).0007.","Asia Pac J Clin Nutr. 2019","PubMed","citation","PMID:31826368","pubmed","31826368","create date:2019/12/12 | first author:Ikeda T",					0	Yes		elderly women
2128	Randomised controlled trials evaluating endometrial scratching: assessment of methodological issues.,"/pubmed/31825478","Li W, Suke S, Wertaschnigg D, Lensen S, Wang R, Gurrin L, Mol BW.","Hum Reprod. 2019 Dec 1	34(12):2372-2380. doi: 10.1093/humrep/dez207.","Hum Reprod. 2019","PubMed","citation","PMID:31825478","pubmed","31825478","create date:2019/12/12 | first author:Li W",					0	No		assessment	geen research paper
2140	The Effects of Melatonin on the Descending Pain Inhibitory System and Neural Plasticity Markers in Breast Cancer Patients Receiving Chemotherapy: Randomized, Double-Blinded, Placebo-Controlled Trial.,"/pubmed/31824318","Palmer ACS, Souza A, Dos Santos VS, Cavalheiro JAC, Schuh F, Zucatto AE, Biazus JV, Torres ILDS, Fregni F, Caumo W.","Front Pharmacol. 2019 Nov 22	10:1382. doi: 10.3389/fphar.2019.01382. eCollection 2019.","Front Pharmacol. 2019","PubMed","citation","PMID:31824318 | PMCID:PMC6883914","pubmed","31824318","create date:2019/12/12 | first author:Palmer ACS",					0	Yes
2148	Sustaining the implementation of alcohol management practices by community sports clubs: a randomised control trial.,"/pubmed/31823745","McFadyen T, Wolfenden L, Kingsland M, Tindall J, Sherker S, Heaton R, Gillham K, Clinton-McHarg T, Lecathelinais C, Rowland B, Wiggers J.","BMC Public Health. 2019 Dec 10	19(1):1660. doi: 10.1186/s12889-019-7974-8.","BMC Public Health. 2019","PubMed","citation","PMID:31823745 | PMCID:PMC6902564","pubmed","31823745","create date:2019/12/12 | first author:McFadyen T",					0	No?		Besproken: non-human? Sportclubs?
2157	Opioids for chronic low back pain: An updated systematic review and meta-analysis of efficacy, tolerability and safety in randomized placebo-controlled studies of at least 4 weeks of double-blind duration.,"/pubmed/31823442","Petzke F, Klose P, Welsch P, Sommer C, HÃ¤user W.","Eur J Pain. 2020 Mar	24(3):497-517. doi: 10.1002/ejp.1519. Epub 2019 Dec 27. Review.","Eur J Pain. 2020","PubMed","citation","PMID:31823442","pubmed","31823442","create date:2019/12/12 | first author:Petzke F",					0	No		systematic Review & Meta-analysis	review/ meta-analyse
2172	Implementing a junior high school-based programme to reduce sports injuries through neuromuscular training (iSPRINT): a cluster randomised controlled trial (RCT).,"/pubmed/31822477","Emery CA, van den Berg C, Richmond SA, Palacios-Derflingher L, McKay CD, Doyle-Baker PK, McKinlay M, Toomey CM, Nettel-Aguirre A, Verhagen E, Belton K, Macpherson A, Hagel BE.","Br J Sports Med. 2019 Dec 10. pii: bjs…						0	Yes
2184	2	21(3):189-197. doi: 10.1111/hiv.12818. Epub 2019 Dec 10.","HIV Med. 2020","PubMed","citation","PMID:31821698 | PMCID:PMC7065141","pubmed","31821698","create date:2019/12/11 | first author:Witzel TC",					0	No		substudy	secundaire analyse
2195	Antithrombotic regimen for patients with cardiac indication for dual antiplatelet therapy and anticoagulation: a meta-analysis of randomized trials.,"/pubmed/31821195","Liao YWB, Wang TKM.","Coron Artery Dis. 2019 Dec 6. doi: 10.1097/MCA.0000000000000785. [Epub ahead of print]","Coron Artery Dis. 2019","PubMed","citation","PMID:31821195","pubmed","31821195","create date:2019/12/11 | first author:…						0	No		meta-analysis	review/ meta-analyse
2207	[Effect of the different smoking cessation regimens with acupuncture on smoking withdrawal and their influence factors: a multi-center randomized controlled trial].,"/pubmed/31820598","Chai X, Yang JS, Liu Z, Chen F, Yuan GH, Wu Y, Zhang L, Wang YY.","Zhongguo Zhen Jiu. 2019 Dec 12	39(12):1255-61. doi: 10.13703/j.0255-2930.2019.12.001. Chinese. ","Zhongguo Zhen Jiu. 2019","PubMed","citation","PMID:31820598","pubmed","31820598","create date:2019/12/11 | first author:Chai X",					0	No		not in English. Chinese	niet bij mensen
2209	Multistate modeling of clinical hold in randomized clinical trials.,"/pubmed/31820541","NieÃŸl A, Beyersmann J, Loos A.","Pharm Stat. 2019 Dec 10. doi: 10.1002/pst.1989. [Epub ahead of print]","Pharm Stat. 2019","PubMed","citation","PMID:31820541","pubmed","31820541","create date:2019/12/11 | first author:NieÃŸl A",						0	No		paper	geen research paper
2217	A randomized study on laparoscopic total extraperitoneal inguinal hernia repair with hernia sac transection vs complete sac reduction.,"/pubmed/31820158","Li W, Li Y, Ding L, Xu Q, Chen X, Li S, Lin Y, Xu P, Sun D, Sun Y.","Surg Endosc. 2020 Apr	34(4):1882-1886. doi: 10.1007/s00464-019-07303-x. Epub 2019 Dec 9.","Surg Endosc. 2020","PubMed","citation","PMID:31820158","pubmed","31820158","create date:2019/12/11 | first author:Li W",					1	Yes
2222	Clinical, microbiological and oxidative stress evaluation of periodontitis patients treated with two regimens of systemic antibiotics, adjunctive to non-surgical therapy: A placebo-controlled randomized clinical trial.,"/pubmed/31819766","Boia S, Boariu M, Baderca F, Rusu D, Muntean D, Horhat F, Boia ER, Borza C, Anghel A, Stratul ÅžI.","Exp Ther Med. 2019 Dec	18(6):5001-5015. doi: 10.3892/etm.2019.7856. Epub 2019 Aug 5.","Exp Ther Med. 2019","PubMed","citation","PMID:31819766 | PMCID:PMC6895779","pubmed","31819766","create date:2019/12/11 | first author:Boia S",					0	Yes
2228	Designing A Pathogen-Focused Study To Address The High Unmet Medical Need Represented By Carbapenem-Resistant Gram-Negative Pathogens - The International, Multicenter, Randomized, Open-Label, Phase 3 CREDIBLE-CR Study.,"/pubmed/31819544","Bassetti M, Ariyasu M, Binkowitz B, Nagata TD, Echols RM, Matsunaga Y, Toyoizumi K, Doi Y.","Infect Drug Resist. 2019 Nov 21	12:3607-3623. doi: 10.2147/IDR.S225553. eCollection 2019.","Infect Drug Resist. 2019","PubMed","citation","PMID:31819544 | PMCID:PMC6877446","pubmed","31819544","create date:2019/12/11 | first author:Bassetti M",					0	No		study protocol (design)	studie protocol
2231	GLUCAGON-LIKE PEPTIDE-1 AFFECTS TASTE PERCEPTION DIFFERENTLY IN WOMEN: A RANDOMIZED, PLACEBO-CONTROLLED CROSSOVER STUDY.,"/pubmed/31819319","BaretiÄ‡ M, KuÅ¡ec V, UroiÄ‡ V, PavliÄ‡-Renar I, Altabas V.","Acta Clin Croat. 2019 Jun	58(2):240-248. doi: 10.20471/acc.2019.58.02.06.","Acta Clin Croat. 2019","PubMed","citation","PMID:31819319 | PMCID:PMC6884376","pubmed","31819319","create date:2019/12/11 | first author:BaretiÄ‡ M",					0	Yes
2247	Anthocyanin-rich extract from purple potatoes decreases postprandial glycemic response and affects inflammation markers in healthy men.,"/pubmed/31818516","Jokioja J, Linderborg KM, Kortesniemi M, Nuora A, Heinonen J, Sainio T, Viitanen M, Kallio H, Yang B.","Food Chem. 2020 Apr 25	310:125797. doi: 10.1016/j.foodchem.2019.125797. Epub 2019 Oct 26.","Food Chem. 2020","PubMed","citation","PMID:31818516","pubmed","31818516","create date:2019/12/11 | first author:Jokioja J",					0	Yes
2263	Differential antiseizure medication sensitivity of the Affective Reactivity Index: A randomized controlled trial in new-onset pediatric focal epilepsy.,"/pubmed/31816478","Loring DW, Meador KJ, Shinnar S, Gaillard WD, Wheless JW, Kessler SK, Conry JA, Berl MM, Burns TG, Glauser TA, Kinkead B, Cnaan A.","Epilepsy Behav. 2020 Jan	102:106687. doi: 10.1016/j.yebeh.2019.106687. Epub 2019 Dec 6.","Epilepsy Behav. 2020","PubMed","citation","PMID:31816478","pubmed","31816478","create date:2019/12/10 | first author:Loring DW",					0	Yes
2269	Retraction With and Without Piezocision-Facilitated Orthodontics: A Randomized Controlled Trial.,"/pubmed/31815981","Raj SC, Praharaj K, Barik AK, Patnaik K, Mahapatra A, Mohanty D, Katti N, Mishra D, Panda SM.","Int J Periodontics Restorative Dent. 2020 Jan/Feb	40(1):e19-e26. doi: 10.11607/prd.3968.","Int J Periodontics Restorative Dent. 2020","PubMed","citation","PMID:31815981","pubmed","31815981","create date:2019/12/10 | first author:Raj SC",					0	No		Besproken: split mouth non-human tanden?	niet bij mensen
2271	A sonographic comparison of the effect of dry needling and ischemic compression on the active trigger point of the sternocleidomastoid muscle associated with cervicogenic headache: A randomized trial.,"/pubmed/31815684","Togha M, Bahrpeyma F, Jafari M, Nasiri A.","J Back Musculoskelet Rehabil. 2019 Nov 21. doi: 10.3233/BMR-171077. [Epub ahead of print]","J Back Musculoskelet Rehabil. 2019","PubMe…						1	Yes
2289	The Effectiveness of an Oral Sensorimotor Stimulation Protocol for the Early Achievement of Exclusive Oral Feeding in Premature Infants. A Randomized, Controlled Trial.,"/pubmed/31814522","Aguilar-RodrÃ­guez M, LeÃ³n-Castro JC, Ãlvarez-Cerezo M, AledÃ³n-AndÃºjar N, Escrig-FernÃ¡ndez R, RodrÃ­guez de Dios-Benlloch JL, HervÃ¡s-MarÃ­n D, Vento-Torres M.","Phys Occup Ther Pediatr. 2019 Dec 9:1-13. d…						1	Yes
2291	Tranexamic acid use in high-risk blood transfusion patients undergoing total hip replacement: a randomised controlled trial.,"/pubmed/31814452","Kimura OS, Freitas EH, Duarte ME, Cavalcanti AS, Fernandes MB.","Hip Int. 2019 Dec 9:1120700019889947. doi: 10.1177/1120700019889947. [Epub ahead of print]","Hip Int. 2019","PubMed","citation","PMID:31814452","pubmed","31814452","create date:2019/12/10 |…						0	Yes
2294	Patient-related outcomes in SjÃ¶gren syndrome treated with stimulants of salivary secretion: Randomized clinical trial.,"/pubmed/31814226","da Mata ADSP, Amaral JPAR, Thomson WM, Barcelos F, Vaz Patto J, Pereira RMN, Marques DNDS.","Oral Dis. 2020 Mar	26(2):313-324. doi: 10.1111/odi.13251. Epub 2019 Dec 26.","Oral Dis. 2020","PubMed","citation","PMID:31814226","pubmed","31814226","create date:2019/12/10 | first author:da Mata ADSP",					0	Yes
2303	Effectiveness of two bed bath methods in removing microorganisms from hospitalized patients: A prospective randomized crossover study.,"/pubmed/31813632","Veje PL, Chen M, Jensen CS, SÃ¸rensen J, Primdahl J.","Am J Infect Control. 2019 Dec 6. pii: S0196-6553(19)30903-4. doi: 10.1016/j.ajic.2019.10.011. [Epub ahead of print]","Am J Infect Control. 2019","PubMed","citation","PMID:31813632","pubmed"…						0	Yes
2325	Randomized controlled trial of a clinical decision support system for painful polyneuropathy.,"/pubmed/31811650","Reynolds EL, Burke JF, Banerjee M, Callaghan BC.","Muscle Nerve. 2019 Dec 6. doi: 10.1002/mus.26774. [Epub ahead of print]","Muscle Nerve. 2019","PubMed","citation","PMID:31811650","pubmed","31811650","create date:2019/12/08 | first author:Reynolds EL",						0	Yes
2327	Efficacy of apheresis as maintenance therapy for patients with ulcerative colitis in an open-label prospective multicenter randomised controlled trial.,"/pubmed/31811562","Naganuma M, Yokoyama Y, Motoya S, Watanabe K, Sawada K, Hirai F, Yamamoto T, Hanai H, Omori T, Kanai T, Hibi T	CAPTAIN study Group..","J Gastroenterol. 2020 Apr	55(4):390-400. doi: 10.1007/s00535-019-01651-0. Epub 2019 Dec 6.","J Gastroenterol. 2020","PubMed","citation","PMID:31811562","pubmed","31811562","create date:2019/12/08 | first author:Naganuma M",				0	Yes
2329	Correction to: Efficacy of a medication management service in improving adherence to tyrosine kinase inhibitors and clinical outcomes of patients with chronic myeloid leukaemia: a randomised controlled trial.,"/pubmed/31811487","Tan BK, Chua SS, Chen LC, Chang KM, Balashanker S, Bee PC.","Support Care Cancer. 2019 Dec 7. doi: 10.1007/s00520-019-05212-2. [Epub ahead of print]","Support Care Cancer…						0	No		correction	geen research paper
2332	Randomized controlled trial of twice-daily versus alternate-day oral iron therapy in the treatment of iron-deficiency anemia.,"/pubmed/31811360","Kaundal R, Bhatia P, Jain A, Jain A, Nampoothiri RV, Mishra K, Jandial A, Goni D, Sandal R, Jindal N, Meshram A, Sharma R, Khaire N, Singh C, Khadwal A, Prakash G, Das R, Varma N, Varma S, Malhotra P, Lad DP.","Ann Hematol. 2020 Jan	99(1):57-63. doi: 10.1007/s00277-019-03871-z. Epub 2019 Dec 6.","Ann Hematol. 2020","PubMed","citation","PMID:31811360","pubmed","31811360","create date:2019/12/08 | first author:Kaundal R",					0	Yes
2345	Effects of Accessible Health Technology and Caregiver Support Posthospitalization on 30-Day Readmission Risk: A Randomized Trial.,"/pubmed/31810829","Piette JD, Striplin D, Fisher L, Aikens JE, Lee A, Marinec N, Mansabdar M, Chen J, Gregory LA, Kim CS.","Jt Comm J Qual Patient Saf. 2019 Dec 3. pii: S1553-7250(19)30444-1. doi: 10.1016/j.jcjq.2019.10.009. [Epub ahead of print]","Jt Comm J Qual Pati…						0	Yes
2346	Tivozanib versus sorafenib in patients with advanced renal cell carcinoma (TIVO-3): a phase 3, multicentre, randomised, controlled, open-label study.,"/pubmed/31810797","Rini BI, Pal SK, Escudier BJ, Atkins MB, Hutson TE, Porta C, Verzoni E, Needle MN, McDermott DF.","Lancet Oncol. 2020 Jan	21(1):95-104. doi: 10.1016/S1470-2045(19)30735-1. Epub 2019 Dec 3.","Lancet Oncol. 2020","PubMed","citation","PMID:31810797","pubmed","31810797","create date:2019/12/08 | first author:Rini BI",					0	Yes
2348	Treating periodontal disease in patients with myocardial infarction: A randomized clinical trial.,"/pubmed/31810741","Lobo MG, Schmidt MM, Lopes RD, Dipp T, FeijÃ³ IP, Schmidt KES, Gazeta CA, Azeredo ML, Markoski M, Pellanda LC, Gottschall CAM, Quadros AS.","Eur J Intern Med. 2020 Jan	71:76-80. doi: 10.1016/j.ejim.2019.08.012. Epub 2019 Dec 4.","Eur J Intern Med. 2020","PubMed","citation","PMID:31810741","pubmed","31810741","create date:2019/12/08 | first author:Lobo MG",					0	Yes
2369	Mifepristone Antagonization With Progesterone to Prevent Medical Abortion: A Randomized Controlled Trial.,"/pubmed/31809439","Creinin MD, Hou MY, Dalton L, Steward R, Chen MJ.","Obstet Gynecol. 2020 Jan	135(1):158-165. doi: 10.1097/AOG.0000000000003620.","Obstet Gynecol. 2020","PubMed","citation","PMID:31809439","pubmed","31809439","create date:2019/12/07 | first author:Creinin MD",					0	Yes
2374	CORR InsightsÂ®: Combined Intravenous and Intraarticular Tranexamic Acid Does Not Offer Additional Benefit Compared with Intraarticular Use Alone in Bilateral TKA: A Randomized Controlled Trial.,"/pubmed/31809290","Grecula MJ.","Clin Orthop Relat Res. 2020 Jan	478(1):55-57. doi: 10.1097/CORR.0000000000001050. No abstract available. ","Clin Orthop Relat Res. 2020","PubMed","citation","PMID:31809290 | PMCID:PMC7000040","pubmed","31809290","create date:2019/12/07 | first author:Grecula MJ",					0	No		comment	geen research paper
2389	An eHealth Program for Parents of Adolescents With T1DM Improves Parenting Stress: A Randomized Control Trial.,"/pubmed/31808376","Whittemore R, Coleman J, Delvy R, Zincavage R, Ambrosoli JA, Shi L, Kato B, Marceau L.","Diabetes Educ. 2020 Feb	46(1):62-72. doi: 10.1177/0145721719890372. Epub 2019 Dec 6.","Diabetes Educ. 2020","PubMed","citation","PMID:31808376","pubmed","31808376","create date:2019/12/07 | first author:Whittemore R",					0	Yes
2394	Reversal of neuromuscular blockade with sugammadex during continuous administration of anaesthetic agents: aÂ double-blind randomised crossover study using the bispectral index.,"/pubmed/31808151","Le Guen M, Roussel C, Chazot T, Dumont GA, Liu N, Fischler M.","Anaesthesia. 2019 Dec 5. doi: 10.1111/anae.14897. [Epub ahead of print]","Anaesthesia. 2019","PubMed","citation","PMID:31808151","pubmed"…						0	Yes
2396	Safety and feasibility of inspiratory muscle training for hospitalized patients undergoing hematopoietic stem cell transplantation: a randomized controlled study.,"/pubmed/31807987","de Almeida LB, Trevizan PF, Laterza MC, Hallack Neto AE, Perrone ACASJ, Martinez DG.","Support Care Cancer. 2019 Dec 5. doi: 10.1007/s00520-019-05209-x. [Epub ahead of print]","Support Care Cancer. 2019","PubMed","ci…						0	Yes
2407	Remifentanil-Induced Secondary Hyperalgesia Is Not Prevented By Preoperative Acetazolamide Administration In Patients Undergoing Total Thyroidectomy: A Randomized Controlled Trial.,"/pubmed/31807056","GutiÃ©rrez R, Contreras F, Blanch A, Bravo D, EgaÃ±a JI, Rappoport D, CabanÃ© P, RodrÃ­guez F, Penna A.","J Pain Res. 2019 Nov 6	12:2991-2997. doi: 10.2147/JPR.S221131. eCollection 2019.","J Pain Res. 2019","PubMed","citation","PMID:31807056 | PMCID:PMC6842739","pubmed","31807056","create date:2019/12/07 | first author:GutiÃ©rrez R",					0	Yes
2415	Training attention in children with acquired brain injury: a study protocol of a randomised controlled trial of the TALI attention training programme.,"/pubmed/31806614","McKay E, Richmond S, Kirk H, Anderson V, Catroppa C, Cornish K.","BMJ Open. 2019 Dec 4	9(12):e032619. doi: 10.1136/bmjopen-2019-032619.","BMJ Open. 2019","PubMed","citation","PMID:31806614 | PMCID:PMC6924822","pubmed","31806614","create date:2019/12/07 | first author:McKay E",					0	No		study protocol	studie protocol
2418	Rituximab versus steroids and cyclophosphamide for the treatment of primary membranous nephropathy: protocol of a pilot randomised controlled trial.,"/pubmed/31806605","Scolari F, Dallera N, Gesualdo L, Santoro D, Pani A, Santostefano M, Feriozzi S, Mani LY, Boscutti G, Messa P, Magistroni R, Quaglia M, Ponticelli C, Ravani P.","BMJ Open. 2019 Dec 4	9(12):e029232. doi: 10.1136/bmjopen-2019-029232.","BMJ Open. 2019","PubMed","citation","PMID:31806605 | PMCID:PMC6924835","pubmed","31806605","create date:2019/12/07 | first author:Scolari F",					1	No		study protocol	studie protocol
2424	Effect of Metformin on Microvascular Endothelial Function in Polycystic OvaryÂ Syndrome.,"/pubmed/31806099","Heidari B, Lerman A, Lalia AZ, Lerman LO, Chang AY.","Mayo Clin Proc. 2019 Dec	94(12):2455-2466. doi: 10.1016/j.mayocp.2019.06.015.","Mayo Clin Proc. 2019","PubMed","citation","PMID:31806099","pubmed","31806099","create date:2019/12/07 | first author:Heidari B",					0	Yes
2437	A randomized controlled trial on analgesic effect of repeated Quadratus Lumborum block versus continuous epidural analgesia following laparoscopic nephrectomy.,"/pubmed/31805855","Aditianingsih D, Pryambodho, Anasy N, Tantri AR, Mochtar CA.","BMC Anesthesiol. 2019 Dec 5	19(1):221. doi: 10.1186/s12871-019-0891-7.","BMC Anesthesiol. 2019","PubMed","citation","PMID:31805855 | PMCID:PMC6894195","pubmed","31805855","create date:2019/12/07 | first author:Aditianingsih D",					0	Yes
2443	Exercise Training as a Treatment for Cardiometabolic Risk in Sedentary Adults: Are Physical Activity Guidelines the Best Way to Improve Cardiometabolic Health? The FIT-AGEING Randomized Controlled Trial.,"/pubmed/31805736","Amaro-Gahete FJ, De-la-O A, Jurado-Fasoli L, Martinez-Tellez B, Ruiz JR, Castillo MJ.","J Clin Med. 2019 Dec 1	8(12). pii: E2097. doi: 10.3390/jcm8122097.","J Clin Med. 2019","PubMed","citation","PMID:31805736 | PMCID:PMC6947226","pubmed","31805736","create date:2019/12/07 | first author:Amaro-Gahete FJ",					0	Yes
2450	The effect of a curriculum-based physical activity intervention on accelerometer-assessed physical activity in schoolchildren: A non-randomised mixed methods controlled before-and-after study.,"/pubmed/31805138","Innerd AL, Azevedo LB, Batterham AM.","PLoS One. 2019 Dec 5	14(12):e0225997. doi: 10.1371/journal.pone.0225997. eCollection 2019.","PLoS One. 2019","PubMed","citation","PMID:31805138 | PMCID:PMC6894866","pubmed","31805138","create date:2019/12/06 | first author:Innerd AL",					0	Nee		non-randomised	experimentele studie maar geen RCT
2467	Five Year Follow-up of a Randomized Controlled Trial of Laparoscopic Repair of Very Large Hiatus Hernia With Sutures Versus Absorbable Versus Nonabsorbable Mesh.,"/pubmed/31804398","Watson DI, Thompson SK, Devitt PG, Aly A, Irvine T, Woods SD, Gan S, Game PA, Jamieson GG.","Ann Surg. 2019 Dec 5. doi: 10.1097/SLA.0000000000003734. [Epub ahead of print]","Ann Surg. 2019","PubMed","citation","PMID:3…						0	Yes
2482	Comparison of Dexmedetomidine and Morphine as Adjuvants to Bupivacaine for Epidural Anesthesia in Leg Fracture Surgery: A Randomized Clinical Trial.,"/pubmed/31803587","Gousheh M, Akhondzadeh R, Rashidi M, Olapour A, Moftakhar F.","Anesth Pain Med. 2019 Aug 27	9(4):e91480. doi: 10.5812/aapm.91480. eCollection 2019 Aug.","Anesth Pain Med. 2019","PubMed","citation","PMID:31803587 | PMCID:PMC6829178","pubmed","31803587","create date:2019/12/06 | first author:Gousheh M",					0	Yes
2483	Comparison of the Effects of Propofol and Sevoflurane on QT Interval in Pediatrics Undergoing Cochlear Implantation: A Randomized Clinical Trial Study.,"/pubmed/31803586","Safaeian R, Hassani V, Mohseni M, Ahmadi A, Ashraf H, Movaseghi G, Alimian M, Mohebi E, Koleini ZS, Pourkand S.","Anesth Pain Med. 2019 Aug 5	9(4):e88805. doi: 10.5812/aapm.88805. eCollection 2019 Aug.","Anesth Pain Med. 2019","PubMed","citation","PMID:31803586 | PMCID:PMC6885132","pubmed","31803586","create date:2019/12/06 | first author:Safaeian R",					0	Yes
2484	THE INFLUENCE OF HEEL HEIGHT ON MUSCLE ELECTROMYOGRAPHY OF THE LOWER EXTREMITY DURING LANDING TASKS IN RECREATIONALLY ACTIVE FEMALES: A WITHIN SUBJECTS RANDOMIZED TRIAL.,"/pubmed/31803519","Lindenberg KM, Lefever CR, Andreyo K, Vaughan R.","Int J Sports Phys Ther. 2019 Dec	14(6):866-876.","Int J Sports Phys Ther. 2019","PubMed","citation","PMID:31803519 | PMCID:PMC6878866","pubmed","31803519","create date:2019/12/06 | first author:Lindenberg KM",					0	Yes
2501	A single paravertebral injection via a needle vs. a catheter for the spreading to multiple intercostal levels: a randomized controlled trial.,"/pubmed/31802233","Fujii T, Shibata Y, Ban Y, Shitaokoshi A, Takahashi K, Matsui S, Nishiwaki K.","J Anesth. 2020 Feb	34(1):72-78. doi: 10.1007/s00540-019-02713-6. Epub 2019 Dec 4.","J Anesth. 2020","PubMed","citation","PMID:31802233","pubmed","31802233","create date:2019/12/06 | first author:Fujii T",					0	Yes
2508	Naproxen or low-dose colchicine for gout flares in primary care? Response to: 'Open-label randomised pragmatic trial (CONTACT) comparing naproxen and low-dose colchicine for the treatment of gout flares in primary care' by Parperis et al.,"/pubmed/31801739","Roddy E, Mallen CD	CONTACT trial authors..","Ann Rheum Dis. 2019 Dec 4. pii: annrheumdis-2019-216671. doi: 10.1136/annrheumdis-2019-216671. [Epub ahead of print] No abstract available. ","Ann Rheum Dis. 2019","PubMed","citation","PMID:31801739","pubmed","31801739","create date:2019/12/06 | first author:Roddy E",					0	No		respons	geen research paper
2515	Fire acupuncture for mild to moderate knee osteoarthritis: a protocol for a randomized controlled pilot trial.,"/pubmed/31801600","Fu YB, Li B, Sun SF, Liu HL, Wang X, Wang SS, Zhang F, Du X, Ge DJ, Shang L, Liang RL, Wang LN, Yuan F, Sun JQ, Chen JW.","Trials. 2019 Dec 4	20(1):673. doi: 10.1186/s13063-019-3744-2.","Trials. 2019","PubMed","citation","PMID:31801600 | PMCID:PMC6894354","pubmed","31801600","create date:2019/12/06 | first author:Fu YB",					0	No		study protocol	studie protocol
2543	Nonoperative Treatment Versus Appendectomy for Acute Nonperforated Appendicitis in Children: Five-year Follow Up of a Randomized Controlled Pilot Trial.,"/pubmed/31800496","Patkova B, Svenningsson A, AlmstrÃ¶m M, Eaton S, Wester T, Svensson JF.","Ann Surg. 2019 Nov 21. doi: 10.1097/SLA.0000000000003646. [Epub ahead of print]","Ann Surg. 2019","PubMed","citation","PMID:31800496","pubmed","31800496…						0	No		pilot study	pilot studie
2552	Effect of Topical Brimonidine on Alcohol-Induced Flushing in Asian Individuals: A Randomized Clinical Trial.,"/pubmed/31799996","Yu WY, Lu B, Tan D, Aroyan C, Shinkai K, Leslie KS, Fox LP, Yu S, Neuhaus IM, Grekin RC, Arron ST.","JAMA Dermatol. 2019 Dec 4. doi: 10.1001/jamadermatol.2019.3508. [Epub ahead of print]","JAMA Dermatol. 2019","PubMed","citation","PMID:31799996 | PMCID:PMC6902108","pubm…						0	Yes
2553	Prevention of Recurrence After Recovery From a Major Depressive Episode With Antidepressant Medication Alone or in Combination With Cognitive Behavioral Therapy: A Phase 2 Randomized Clinical Trial.,"/pubmed/31799993","DeRubeis RJ, Zajecka J, Shelton RC, Amsterdam JD, Fawcett J, Xu C, Young PR, Gallop R, Hollon SD.","JAMA Psychiatry. 2019 Dec 4. doi: 10.1001/jamapsychiatry.2019.3900. [Epub ahead …	:. ","JAMA Psychiatry. 2019","PubMed","citation","PMID:31799993 | PMCID:PMC6902236","pubmed","31799993","create date:2019/12/05 | first author:DeRubeis RJ",					0	Yes
2570	Aflatoxin exposure in children age 6-12â€‰years: a study protocol of a randomized comparative cross-sectional study in Kenya, East Africa.,"/pubmed/31798942","Wangia RN, Githanga DP, Wang JS, Anzala OA.","Pilot Feasibility Stud. 2019 Nov 29	5:141. doi: 10.1186/s40814-019-0510-x. eCollection 2019.","Pilot Feasibility Stud. 2019","PubMed","citation","PMID:31798942 | PMCID:PMC6884745","pubmed","31798942","create date:2019/12/05 | first author:Wangia RN",					0	No		study protocol	studie protocol
2585	Efficacy and safety of insulin glargine 300â€‰U/mL versus insulin glargine 100â€‰U/mL in Asia Pacific insulin-naÃ¯ve people with type 2 diabetes: The EDITION AP randomized controlled trial.,"/pubmed/31797549","Ji L, Kang ES, Dong X, Li L, Yuan G, Shang S, Niemoeller E	EDITION AP trial investigators..","Diabetes Obes Metab. 2020 Apr	22(4):612-621. doi: 10.1111/dom.13936. Epub 2019 Dec 26.","Diabetes Obes Metab. 2020","PubMed","citation","PMID:31797549","pubmed","31797549","create date:2019/12/05 | first author:Ji L",				0	Yes
2589	Effect of Aerobic or Resistance Exercise, or Both, on Bone Mineral Density and Bone Metabolism in Obese Older Adults While Dieting: A Randomized Controlled Trial.,"/pubmed/31797417","Armamento-Villareal R, Aguirre L, Waters DL, Napoli N, Qualls C, Villareal DT.","J Bone Miner Res. 2020 Mar	35(3):430-439. doi: 10.1002/jbmr.3905. Epub 2019 Dec 4.","J Bone Miner Res. 2020","PubMed","citation","PMID:31797417 | PMCID:PMC7064383","pubmed","31797417","create date:2019/12/05 | first author:Armamento-Villareal R",					0	Yes		older adults
2590	The effect of base-in prism on vision-related symptoms and clinical characteristics of young adults with convergence insufficiency; a placebo-controlled randomised clinical trial.,"/pubmed/31797407","Nabovati P, Kamali M, Mirzajani A, Jafarzadehpur E, Khabazkhoob M.","Ophthalmic Physiol Opt. 2020 Jan	40(1):8-16. doi: 10.1111/opo.12654. Epub 2019 Dec 3.","Ophthalmic Physiol Opt. 2020","PubMed","citation","PMID:31797407","pubmed","31797407","create date:2019/12/05 | first author:Nabovati P",					0	Yes
2591	The therapeutic efficacy of Bifidobacterium animalis subsp. lactis BB-12(Â®) in infant colic: A randomised, double blind, placebo-controlled trial.,"/pubmed/31797399","Nocerino R, De Filippis F, Cecere G, Marino A, Micillo M, Di Scala C, de Caro C, Calignano A, Bruno C, Paparo L, Iannicelli AM, Cosenza L, Maddalena Y, Della Gatta G, Coppola S, Carucci L, Ercolini D, Berni Canani R.","Aliment Phar…	51(1):110-120. doi: 10.1111/apt.15561. Epub 2019 Dec 3.","Aliment Pharmacol Ther. 2020","PubMed","citation","PMID:31797399 | PMCID:PMC6973258","pubmed","31797399","create date:2019/12/05 | first author:Nocerino R",					1	Yes
2592	Effects of a scalable home-visiting intervention on child development in slums of urban India: evidence from a randomised controlled trial.,"/pubmed/31797385","Andrew A, Attanasio O, Augsburg B, Day M, Grantham-McGregor S, Meghir C, Mehrin F, Pahwa S, Rubio-Codina M.","J Child Psychol Psychiatry. 2019 Dec 3. doi: 10.1111/jcpp.13171. [Epub ahead of print]","J Child Psychol Psychiatry. 2019","PubMe…						1	Yes
2608	Establishment and assessment of the hepatic venous pressure gradient using biofluid mechanics (HVPG(BFM)): protocol for a prospective, randomised, non-controlled, multicentre study.,"/pubmed/31796472","Lin JY, Zhang CH, Zheng L, Li HJ, Zhu YM, Fan X, Li F, Xia Y, Huang MZ, Yang SH, Qi XL, Huo HZ, Chen HS, Lou XL, Luo M.","BMJ Open. 2019 Dec 3	9(12):e028518. doi: 10.1136/bmjopen-2018-028518.","BMJ Open. 2019","PubMed","citation","PMID:31796472 | PMCID:PMC6926408","pubmed","31796472","create date:2019/12/05 | first author:Lin JY",					0	No		study protocol	studie protocol
2609	[The effects of remifentanil used during cesarean section on oxidative stress markers in correlation with maternal hemodynamics and neonatal outcome: a randomized controlled trial].,"/pubmed/31796304","Kutlesic MS, Kocic G, Kutlesic RM.","Rev Bras Anestesiol. 2019 Nov - Dec	69(6):537-545. doi: 10.1016/j.bjan.2019.05.005. Epub 2019 Nov 30. Portuguese. ","Rev Bras Anestesiol. 2019","PubMed","citation","PMID:31796304","pubmed","31796304","create date:2019/12/05 | first author:Kutlesic MS",					1	No		not in English, Portuguese	niet engelstalig
2612	Impact at two years of an intervention on empowerment among medical care teams: study protocol of a randomised controlled trial in a large French university hospital.,"/pubmed/31796029","Cougot B, Gauvin J, Gillet N, Bach-Ngohou K, Lesot J, Getz I, Deparis X, Longuenesse C, Armant A, Bataille E, Leclere B, Fleury-Bahi G, Moret L, Tripodi D.","BMC Health Serv Res. 2019 Dec 3	19(1):927. doi: 10.1186/s12913-019-4724-7.","BMC Health Serv Res. 2019","PubMed","citation","PMID:31796029 | PMCID:PMC6889667","pubmed","31796029","create date:2019/12/05 | first author:Cougot B",					0	No		study protocol	studie protocol
2615	Piperaquine concentration and malaria treatment outcomes in Ugandan children treated for severe malaria with intravenous Artesunate or quinine plus Dihydroartemisinin-Piperaquine.,"/pubmed/31795967","Byakika-Kibwika P, Ssenyonga R, Lamorde M, Blessborn D, Tarning J.","BMC Infect Dis. 2019 Dec 3	19(1):1025. doi: 10.1186/s12879-019-4647-2.","BMC Infect Dis. 2019","PubMed","citation","PMID:31795967 | PMCID:PMC6889437","pubmed","31795967","create date:2019/12/05 | first author:Byakika-Kibwika P",					0	No		secondary analysis	secundaire analyse
2648	Combination Therapy of Adalimumab With an Immunomodulator Is Not More Effective Than Adalimumab Monotherapy in Children With Crohn's Disease: A Post Hoc Analysis of the PAILOT Randomized Controlled Trial.,"/pubmed/31793630","Matar M, Shamir R, Turner D, Broide E, Weiss B, Ledder O, Guz-Mark A, Rinawi F, Cohen S, Topf-Olivestone C, Shaoul R, Yerushalmi B, Ben-Horin S, Assa A.","Inflamm Bowel Dis. …						0	No		post-hoc analyis	secundaire analyse
2657	Blood dopamine level enhanced by caffeine in men after treadmill running.,"/pubmed/31793465","Lee JB, Lee HJ, Lee SJ, Kim TW.","Chin J Physiol. 2019 Nov-Dec	62(6):279-284. doi: 10.4103/CJP.CJP_59_19.","Chin J Physiol. 2019","PubMed","citation","PMID:31793465","pubmed","31793465","create date:2019/12/04 | first author:Lee JB",					1	Yes
2672	Clinical efficacy and safety of dotinurad, a novel selective urate reabsorption inhibitor, in Japanese hyperuricemic patients with or without gout: randomized, multicenter, double-blind, placebo-controlled, parallel-group, confirmatory phase 2 study.,"/pubmed/31792640","Hosoya T, Sano T, Sasaki T, Fushimi M, Ohashi T.","Clin Exp Nephrol. 2020 Mar	24(Suppl 1):53-61. doi: 10.1007/s10157-019-01818-2. Epub 2019 Dec 3.","Clin Exp Nephrol. 2020","PubMed","citation","PMID:31792640 | PMCID:PMC7066091","pubmed","31792640","create date:2019/12/04 | first author:Hosoya T",					0	Yes
2692	Is deliberate hypotension a safe technique for orthopedic surgery?: a systematic review and meta-analysis of parallel randomized controlled trials.,"/pubmed/31791362","Jiang J, Zhou R, Li B, Xue F.","J Orthop Surg Res. 2019 Dec 2	14(1):409. doi: 10.1186/s13018-019-1473-6. Review.","J Orthop Surg Res. 2019","PubMed","citation","PMID:31791362 | PMCID:PMC6889611","pubmed","31791362","create date:2019/12/04 | first author:Jiang J",					0	No		systematic Review & Meta-analysis	review/ meta-analyse
2699	The effectiveness of using a WeChat account to improve exclusive breastfeeding in Huzhu County Qinghai Province, China: protocol for a randomized control trial.,"/pubmed/31791295","Wu Q, Huang Y, van Velthoven MH, Wang W, Chang S, Zhang Y.","BMC Public Health. 2019 Dec 2	19(1):1603. doi: 10.1186/s12889-019-7676-2.","BMC Public Health. 2019","PubMed","citation","PMID:31791295 | PMCID:PMC6889429","pubmed","31791295","create date:2019/12/04 | first author:Wu Q",					0	No		study protocol	studie protocol
2701	Percutaneous Ultrasound-Guided Core Needle Biopsy: Comparison of 16-Gauge versus 14-Gauge Needle and the Effect of Coaxial Guidance in 1065 Breast Biopsies - A Prospective Randomized Clinical Noninferiority Trial.,"/pubmed/31791085","Gruber I, Oberlechner E, Heck K, Hoopmann U, BÃ¶er B, Fugunt R, Gall C, Hartkopf AD, Helms G, Hoffmann SM, Ott C, RÃ¶hm C, StÃ¤bler A, Wallwiener D, Brucker SY, Hahn…						0	Yes
2727	Blonanserin vs risperidone in Japanese patients with schizophrenia: A post hoc analysis of a phase 3, 8-week, multicenter, double-blind, randomized controlled study.,"/pubmed/31788985","Harvey PD, Nakamura H, Miura S.","Neuropsychopharmacol Rep. 2020 Mar	40(1):63-72. doi: 10.1002/npr2.12089. Epub 2019 Dec 1.","Neuropsychopharmacol Rep. 2020","PubMed","citation","PMID:31788985","pubmed","31788985","create date:2019/12/04 | first author:Harvey PD",					1	No		post-hoc analyis	secundaire analyse
2753	Virtual reality training improves trainee performance in total hip arthroplasty: a randomized controlled trial.,"/pubmed/31786991","Logishetty K, Rudran B, Cobb JP.","Bone Joint J. 2019 Dec	101-B(12):1585-1592. doi: 10.1302/0301-620X.101B12.BJJ-2019-0643.R1.","Bone Joint J. 2019","PubMed","citation","PMID:31786991","pubmed","31786991","create date:2019/12/04 | first author:Logishetty K",					0	No		surgical trainees	geen medische interventie
2778	Microfractures Versus a Porcine-Derived Collagen-Augmented Chondrogenesis Technique for Treating Knee Cartilage Defects: A Multicenter Randomized Controlled Trial.,"/pubmed/31785390","Kim MS, Chun CH, Wang JH, Kim JG, Kang SB, Yoo JD, Chon JG, Kim MK, Moon CW, Chang CB, Song IS, Ha JK, Choi NY, In Y.","Arthroscopy. 2019 Nov 27. pii: S0749-8063(19)31100-4. doi: 10.1016/j.arthro.2019.11.110. [Epub …						0	Yes
2789	Hypotension Prediction Index based protocolized haemodynamic management reduces the incidence and duration of intraoperative hypotension in primary total hip arthroplasty: a single centre feasibility randomised blinded prospective interventional trial.,"/pubmed/31784852","Schneck E, Schulte D, Habig L, Ruhrmann S, Edinger F, Markmann M, Habicher M, Rickert M, Koch C, Sander M.","J Clin Monit Comp…						0	No		pilot study
2808	Oral esketamine for treatment-resistant depression: rationale and design of a randomized controlled trial.,"/pubmed/31783823","Smith-Apeldoorn SY, Veraart JKE, Kamphuis J, van Asselt ADI, Touw DJ, Aan Het Rot M, Schoevers RA.","BMC Psychiatry. 2019 Nov 29	19(1):375. doi: 10.1186/s12888-019-2359-1. Erratum in: BMC Psychiatry. 2020 Jan 8	20(1):9. ","BMC Psychiatry. 2019","PubMed","citation","PMID:31783823 | PMCID:PMC6884875","pubmed","31783823","create date:2019/12/01 | first author:Smith-Apeldoorn SY",				0	No		study protocol (rationale & design?)	studie protocol
2809	Effectiveness of eHealth cardiac rehabilitation on health outcomes of coronary heart disease patients: a randomized controlled trial protocol.,"/pubmed/31783800","Su JJ, Yu DSF.","BMC Cardiovasc Disord. 2019 Nov 29	19(1):274. doi: 10.1186/s12872-019-1262-5.","BMC Cardiovasc Disord. 2019","PubMed","citation","PMID:31783800 | PMCID:PMC6884828","pubmed","31783800","create date:2019/12/01 | first author:Su JJ",					0	No		study protocol	studie protocol
2814	Protocol for a cluster randomised control trial evaluating the efficacy and safety of treatment for latent tuberculosis infection in recent migrants within primary care: the CATAPuLT trial.,"/pubmed/31783742","Burman M, Copas A, Zenner D, Hickson V, Gosce L, Trathen D, Ashcroft R, Martineau AR, Abubakar I, Griffiths C, Kunst H.","BMC Public Health. 2019 Nov 29	19(1):1598. doi: 10.1186/s12889-019-7983-7.","BMC Public Health. 2019","PubMed","citation","PMID:31783742 | PMCID:PMC6884916","pubmed","31783742","create date:2019/12/01 | first author:Burman M",					0	No		study protocol	studie protocol
2820	Mobile community learning programme's effectiveness in case management for psychiatric nurses: A preliminary randomised controlled trial.,"/pubmed/31783267","Liu WI, Liu CH, Liao CY, Chao PR, Chu KC.","Nurse Educ Today. 2020 Feb	85:104259. doi: 10.1016/j.nedt.2019.104259. Epub 2019 Nov 6.","Nurse Educ Today. 2020","PubMed","citation","PMID:31783267","pubmed","31783267","create date:2019/11/30 | first author:Liu WI",					0	No		training	geen medische interventie
2830	Comparison of efficacy of diclofenac and tramadol in relieving pain in patients of acute pancreatitis: A randomized parallel group double blind active controlled pilot study.,"/pubmed/31782864","Kumar NS, Muktesh G, Samra T, Sarma P, Samanta J, Sinha SK, Dhaka N, Yadav TD, Gupta V, Kochhar R.","Eur J Pain. 2020 Mar	24(3):639-648. doi: 10.1002/ejp.1515. Epub 2019 Dec 12.","Eur J Pain. 2020","PubMed","citation","PMID:31782864","pubmed","31782864","create date:2019/11/30 | first author:Kumar NS",					0	No		pilot study	pilot studie
2851	Low-Dose Sirolimus Immunoregulation Therapy in Patients with Active Rheumatoid Arthritis: A 24-Week Follow-Up of the Randomized, Open-Label, Parallel-Controlled Trial.,"/pubmed/31781682","Wen HY, Wang J, Zhang SX, Luo J, Zhao XC, Zhang C, Wang CH, Hu FY, Zheng XJ, Cheng T, Niu HQ, Liu GY, Yang WX, Yu NN, Ru JL, Chen QX, Lu XC, He PF, Gao C, Li XF.","J Immunol Res. 2019 Nov 3	2019:7684352. doi: 10.1155/2019/7684352. eCollection 2019.","J Immunol Res. 2019","PubMed","citation","PMID:31781682 | PMCID:PMC6874993","pubmed","31781682","create date:2019/11/30 | first author:Wen HY",					0	Yes
2857	Laser Acupuncture for Patients with Knee Osteoarthritis: A Systematic Review and Meta-Analysis of Randomized Placebo-Controlled Trials.,"/pubmed/31781275","Chen Z, Ma C, Xu L, Wu Z, He Y, Xu K, Moqbel SAA, Wu L.","Evid Based Complement Alternat Med. 2019 Nov 3	2019:6703828. doi: 10.1155/2019/6703828. eCollection 2019. Review.","Evid Based Complement Alternat Med. 2019","PubMed","citation","PMID:31781275 | PMCID:PMC6874873","pubmed","31781275","create date:2019/11/30 | first author:Chen Z",					0	No		systematic Review & Meta-analysis	review/ meta-analyse
2868	Design of a randomised controlled trial of the effects of empagliflozin on myocardial perfusion, function and metabolism in type 2 diabetes patients at high cardiovascular risk (the SIMPLE trial).,"/pubmed/31780586","JÃ¼rgens M, Schou M, Hasbak P, KjÃ¦r A, Wolsk E, Zerahn B, Wiberg M, Brandt NH, GÃ¦de PH, Rossing P, Faber J, Inzucchi S, Gustafsson F, Kistorp CM.","BMJ Open. 2019 Nov 27	9(11):e029098. doi: 10.1136/bmjopen-2019-029098.","BMJ Open. 2019","PubMed","citation","PMID:31780586 | PMCID:PMC6887087","pubmed","31780586","create date:2019/11/30 | first author:JÃ¼rgens M",					0	No		study protocol (design)	studie protocol
2870	Group cognitive behaviour therapy for supported employment - Results of a randomized controlled cohort trial.,"/pubmed/31780346","Lecomte T, CorbiÃ¨re M, GiguÃ¨re CE, Titone D, Lysaker P.","Schizophr Res. 2020 Jan	215:126-133. doi: 10.1016/j.schres.2019.10.063. Epub 2019 Nov 25.","Schizophr Res. 2020","PubMed","citation","PMID:31780346","pubmed","31780346","create date:2019/11/30 | first author:Lecomte T",					0	Yes
2879	Qing-Xin-Jie-Yu Granule for patients with stable coronary artery disease (QUEST Trial): A multicenter, double-blinded, randomized trial.,"/pubmed/31780034","Li J, Gao Z, Zhang L, Li S, Yang Q, Shang Q, Gao X, Qu H, Gao J, Shi L, Liu Y, Du J, Xu H, Shi D.","Complement Ther Med. 2019 Dec	47:102209. doi: 10.1016/j.ctim.2019.102209. Epub 2019 Oct 9.","Complement Ther Med. 2019","PubMed","citation","PMID:31780034","pubmed","31780034","create date:2019/11/30 | first author:Li J",					0	Yes
2884	Chinese herbal medicine for epidermal growth factor receptor inhibitor-induced skin rash in patients with malignancy: An updated meta-analysis of 23 randomized controlled trials.,"/pubmed/31780021","Chen ZQ, Li ZY, Yang CZ, Lin RT, Lin LZ, Sun LL.","Complement Ther Med. 2019 Dec	47:102167. doi: 10.1016/j.ctim.2019.08.001. Epub 2019 Sep 9. Review.","Complement Ther Med. 2019","PubMed","citation","PMID:31780021","pubmed","31780021","create date:2019/11/30 | first author:Chen ZQ",					1	No		meta-analysis	review/ meta-analyse
2894	The utility of traditional Chinese medicine (Shenmai) in the cardiac rehabilitation after coronary artery bypass grafting: A single-center randomized clinical trial.,"/pubmed/31779994","Zhang C, Zheng Y, Chen T, Wang S, Xu M.","Complement Ther Med. 2019 Dec	47:102203. doi: 10.1016/j.ctim.2019.102203. Epub 2019 Oct 10.","Complement Ther Med. 2019","PubMed","citation","PMID:31779994","pubmed","31779994","create date:2019/11/30 | first author:Zhang C",					0	Yes
2905	Examining the effectiveness of general practitioner and nurse promotion of electronic cigarettes versus standard care for smoking reduction and abstinence in hardcore smokers with smoking-related chronic disease: protocol for a randomised controlled trial.,"/pubmed/31779689","Begh R, Coleman T, Yardley L, Barnes R, Naughton F, Gilbert H, Ferrey A, Madigan C, Williams N, Hamilton L, Warren Y, Grab…	20(1):659. doi: 10.1186/s13063-019-3850-1.","Trials. 2019","PubMed","citation","PMID:31779689 | PMCID:PMC6883522","pubmed","31779689","create date:2019/11/30 | first author:Begh R",					0	No		study protocol	studie protocol
2912	A mixed methods process evaluation of a person-centred falls prevention program.,"/pubmed/31779624","Morris RL, Hill KD, Ackerman IN, Ayton D, Arendts G, Brand C, Cameron P, Etherton-Beer CD, Flicker L, Hill AM, Hunter P, Lowthian JA, Morello R, Nyman SR, Redfern J, Smit V, Barker AL.","BMC Health Serv Res. 2019 Nov 28	19(1):906. doi: 10.1186/s12913-019-4614-z.","BMC Health Serv Res. 2019","PubMed","citation","PMID:31779624 | PMCID:PMC6883679","pubmed","31779624","create date:2019/11/30 | first author:Morris RL",					0	No		evaluation of a RCT	geen research paper
2920	Pharmacokinetic data support 6-hourly dosing of intravenous vitamin C to critically ill patients with septic shock.,"/pubmed/31778629","Hudson EP, Collie JT, Fujii T, Luethi N, Udy AA, Doherty S, Eastwood G, Yanase F, Naorungroj T, Bitker L, Abdelhamid YA, Greaves RF, Deane AM, Bellomo R.","Crit Care Resusc. 2019 Dec	21(4):236-42.","Crit Care Resusc. 2019","PubMed","citation","PMID:31778629","pubmed","31778629","create date:2019/11/30 | first author:Hudson EP",					0	Yes
2958	A meta-analysis of clinical studies conducted during the West Africa Ebola virus disease outbreak confirms the need for randomized control groups.,"/pubmed/31776287","Dodd LE, Follmann D, Proschan M, Wang J, Malvy D, van Griensven J, Ciglenecki I, Horby PW, Ansumana R, Jiang JF, Davey RT, Lane HC, Gouel-Cheron A.","Sci Transl Med. 2019 Nov 27	11(520). pii: eaaw1049. doi: 10.1126/scitranslmed.aaw1049.","Sci Transl Med. 2019","PubMed","citation","PMID:31776287","pubmed","31776287","create date:2019/11/30 | first author:Dodd LE",					0	No		meta-analysis	review/ meta-analyse
2962	Selective local anesthesia versus corticosteroid infiltration on low back pain: a randomized clinical trial.,"/pubmed/31776012","Valencia Moya A, Navarro Suay R, FernÃ¡ndez GonzÃ¡lez JA, GutiÃ©rrez Ortega C, Panadero Useros T, Mestre Moreiro C.","Rev Esp Anestesiol Reanim. 2020 Jan	67(1):1-7. doi: 10.1016/j.redar.2019.08.005. Epub 2019 Nov 24. English, Spanish. ","Rev Esp Anestesiol Reanim. 2020","PubMed","citation","PMID:31776012","pubmed","31776012","create date:2019/11/30 | first author:Valencia Moya A",					0	Yes
2965	Oral mucositis as a pathway for fatal outcome among critically ill patients exposed to chlorhexidine: post hoc analysis of a randomized clinical trial.,"/pubmed/31775844","Bellissimo-Rodrigues WT, Menegueti MG, de Macedo LD, Basile-Filho A, Martinez R, Bellissimo-Rodrigues F.","Crit Care. 2019 Nov 27	23(1):382. doi: 10.1186/s13054-019-2664-6. No abstract available. ","Crit Care. 2019","PubMed","citation","PMID:31775844 | PMCID:PMC6882234","pubmed","31775844","create date:2019/11/30 | first author:Bellissimo-Rodrigues WT",					0	No		post-hoc analyis	secundaire analyse
2981	Transforaminal Versus Lateral Parasagittal Versus Midline Interlaminar Lumbar Epidural Steroid Injection for Management of Unilateral Radicular Lumbar Pain: A Randomized Double-Blind Trial.,"/pubmed/31775403","Makkar JK, Gourav KKP, Jain K, Singh PM, Dhatt SS, Sachdeva N, Bhadada S.","Pain Physician. 2019 Nov	22(6):561-573.","Pain Physician. 2019","PubMed","citation","PMID:31775403","pubmed","31775403","create date:2019/11/30 | first author:Makkar JK",					0	Yes
2996	Association of Obesity With Septic Complications After Major Abdominal Surgery: A Secondary Analysis of the RELIEF Randomized Clinical Trial.,"/pubmed/31774526","Gurunathan U, Rapchuk IL, Dickfos M, Larsen P, Forbes A, Martin C, Leslie K, Myles PS.","JAMA Netw Open. 2019 Nov 1	2(11):e1916345. doi: 10.1001/jamanetworkopen.2019.16345.","JAMA Netw Open. 2019","PubMed","citation","PMID:31774526 | PMCID:PMC6902846","pubmed","31774526","create date:2019/11/28 | first author:Gurunathan U",					0	No		secondary analysis	secundaire analyse
3002	User Engagement and Attrition in an App-Based Physical Activity Intervention: Secondary Analysis of a Randomized Controlled Trial.,"/pubmed/31774402","Edney S, Ryan JC, Olds T, Monroe C, Fraysse F, Vandelanotte C, Plotnikoff R, Curtis R, Maher C.","J Med Internet Res. 2019 Nov 27	21(11):e14645. doi: 10.2196/14645.","J Med Internet Res. 2019","PubMed","citation","PMID:31774402 | PMCID:PMC6906621","pubmed","31774402","create date:2019/11/28 | first author:Edney S",					1	No		secondary analysis	secundaire analyse
3006	Randomized clinical trial comparing buprenorphine/naloxone and methadone for the treatment of patients with failed back surgery syndrome and opioid addiction.,"/pubmed/31774028","Neumann AM, Blondell RD, Hoopsick RA, Homish GG.","J Addict Dis. 2020 Jan-Mar	38(1):33-41. doi: 10.1080/10550887.2019.1690929. Epub 2019 Nov 27.","J Addict Dis. 2020","PubMed","citation","PMID:31774028 | PMCID:PMC7082187","pubmed","31774028","create date:2019/11/28 | first author:Neumann AM",					0	Yes
3016	Bowel preparation prior to minimally invasive sacrocolpopexy: a randomized controlled trial.,"/pubmed/31773199","Sassani JC, Kantartzis K, Wu L, Fabio A, Zyczynski HM.","Int Urogynecol J. 2019 Nov 26. doi: 10.1007/s00192-019-04120-7. [Epub ahead of print]","Int Urogynecol J. 2019","PubMed","citation","PMID:31773199","pubmed","31773199","create date:2019/11/28 | first author:Sassani JC",						1	Yes
3022	Immune-Checkpoint Inhibitors as the First Line Treatment of Advanced Non-Small Cell Lung Cancer: A Meta-Analysis of Randomized Controlled Trials.,"/pubmed/31772659","Chen Y, Zhou Y, Tang L, Peng X, Jiang H, Wang G, Zhuang W.","J Cancer. 2019 Oct 17	10(25):6261-6268. doi: 10.7150/jca.34677. eCollection 2019. Review.","J Cancer. 2019","PubMed","citation","PMID:31772659 | PMCID:PMC6856743","pubmed","31772659","create date:2019/11/28 | first author:Chen Y",					1	No		meta-analysis	review/ meta-analyse
3032	Pre-emptive multimodal analgesic regimen reduces post-operative epidural demand boluses in traumatic shaft of femur fracture - A randomised controlled trial.,"/pubmed/31772397","Makkar JK, Jain K, Kuberan A, Balasubramanian M, Bhatia N, Singh PM.","Indian J Anaesth. 2019 Nov	63(11):895-899. doi: 10.4103/ija.IJA_363_19. Epub 2019 Nov 8.","Indian J Anaesth. 2019","PubMed","citation","PMID:31772397 | PMCID:PMC6868665","pubmed","31772397","create date:2019/11/28 | first author:Makkar JK",					0	Yes
3050	The community-based prevention of diabetes (ComPoD) study: a randomised, waiting list controlled trial of a voluntary sector-led diabetes prevention programme.,"/pubmed/31771589","Smith JR, Greaves CJ, Thompson JL, Taylor RS, Jones M, Armstrong R, Moorlock S, Griffin A, Solomon-Moore E, Biddle MSY, Price L, Abraham C.","Int J Behav Nutr Phys Act. 2019 Nov 27	16(1):112. doi: 10.1186/s12966-019-0877-3.","Int J Behav Nutr Phys Act. 2019","PubMed","citation","PMID:31771589 | PMCID:PMC6880578","pubmed","31771589","create date:2019/11/28 | first author:Smith JR",					0	Yes
3057	Data sharing practices in randomized trials of addiction interventions.,"/pubmed/31770694","Vassar M, Jellison S, Wendelbo H, Wayant C.","Addict Behav. 2020 Mar	102:106193. doi: 10.1016/j.addbeh.2019.106193. Epub 2019 Oct 25.","Addict Behav. 2020","PubMed","citation","PMID:31770694","pubmed","31770694","create date:2019/11/27 | first author:Vassar M",					0	No		geen RCT	geen research paper
3059	Clinical efficacy of photodynamic therapy in the treatment of necrotizing ulcerative periodontitis among HIV seropositive patients: A randomized controlled clinical trial.,"/pubmed/31770598","Niazi FH, Koppolu P, Tanvir SB, Samran A, Alqerban A.","Photodiagnosis Photodyn Ther. 2020 Mar	29:101608. doi: 10.1016/j.pdpdt.2019.101608. Epub 2019 Nov 23.","Photodiagnosis Photodyn Ther. 2020","PubMed","citation","PMID:31770598","pubmed","31770598","create date:2019/11/27 | first author:Niazi FH",					0	Yes
3070	Intravenous infusion of dexmedetomidine amplifies thoracic epidural analgesic effect after open thoracotomy: A prospective, double-blind, randomized controlled trial.,"/pubmed/31770207","Choi EJ, Yoon JP, Choi YM, Park JY, Kim HY, Byeon GJ.","Medicine (Baltimore). 2019 Nov	98(48):e17983. doi: 10.1097/MD.0000000000017983.","Medicine (Baltimore). 2019","PubMed","citation","PMID:31770207 | PMCID:PMC6890340","pubmed","31770207","create date:2019/11/27 | first author:Choi EJ",					0	Yes
3071	The analgesic efficacy of paravertebral block for percutaneous nephrolithotomy: A meta-analysis of randomized controlled studies.,"/pubmed/31770205","Tan X, Fu D, Feng W, Zheng X.","Medicine (Baltimore). 2019 Nov	98(48):e17967. doi: 10.1097/MD.0000000000017967.","Medicine (Baltimore). 2019","PubMed","citation","PMID:31770205 | PMCID:PMC6890373","pubmed","31770205","create date:2019/11/27 | first author:Tan X",					0	No		meta-analysis	review/ meta-analyse
3075	Lot-to-lot consistency study of an Escherichia coli-produced bivalent human papillomavirus vaccine in adult women: a randomized trial.,"/pubmed/31770068","Su YY, Lin BZ, Zhao H, Li J, Lin ZJ, Qiao YL, Wei LH, Hu YM, Li RC, Zhuang SJ, Sun G, Zheng ZZ, Huang SJ, Wu T, Zhang J, Pan HR, Li CG.","Hum Vaccin Immunother. 2019 Nov 26:1-9. doi: 10.1080/21645515.2019.1691413. [Epub ahead of print]","Hum Va…						0	Yes
3077	Corrigendum to: Paclitaxel-coated balloon angioplasty vs. drug-eluting stenting for the treatment of coronary in-stent restenosis: a comprehensive, collaborative, individual patient data meta-analysis of 10 randomized clinical trials (DAEDALUS study).,"/pubmed/31769784","[No authors listed]","Eur Heart J. 2019 Nov 26. pii: ehz861. doi: 10.1093/eurheartj/ehz861. [Epub ahead of print] No abstract a…						1	No		corrigendum	geen research paper
3078	Factors in Randomized Controlled Trials Reported to Impact the Implementation of Patient-Reported Outcome Measures Into Routine Care: Protocol for a Systematic Review.,"/pubmed/31769763","Roberts NA, Alexander K, Wyld D, Janda M.","JMIR Res Protoc. 2019 Nov 26	8(11):e14579. doi: 10.2196/14579.","JMIR Res Protoc. 2019","PubMed","citation","PMID:31769763 | PMCID:PMC6904897","pubmed","31769763","create date:2019/11/27 | first author:Roberts NA",					0	No		study protocol voor SR	studie protocol
3080	Diabetes self-management education exposure and glycated haemoglobin levels among Marshallese participants in a randomized controlled study.,"/pubmed/31769619","McElfish PA, Long CR, Bursac Z, Scott AJ, Felix HC, Schulz TK, Worley MA, Rowland B.","Diabet Med. 2020 Feb	37(2):319-325. doi: 10.1111/dme.14189. Epub 2019 Dec 20.","Diabet Med. 2020","PubMed","citation","PMID:31769619","pubmed","31769619","create date:2019/11/27 | first author:McElfish PA",					0	Yes
3082	A Multi-center, randomized, double blinded, comparative study of two hyaluronic acid fillers for temporary restoration of mid-face volume in Asians".,"/pubmed/31769585","Jung JM, Lee WS, Kim HT, Moon YS, Paik SH, Lee WJ, Chang SE, Lee MW, Won CH, Kim BJ.","J Cosmet Dermatol. 2019 Nov 26. doi: 10.1111/jocd.13218. [Epub ahead of print]","J Cosmet Dermatol. 2019","PubMed","citation","PMID:31769585",…						0	Yes
3085	Randomized feasibility study of twice a day functional electrostimulation in patients with severe chronic obstructive pulmonary disease hospitalized for acute exacerbation.,"/pubmed/31769337","Lopez-Lopez L, Torres-Sanchez I, Rodriguez-Torres J, Cabrera-Martos I, Cahalin LP, Valenza MC.","Physiother Theory Pract. 2019 Nov 26:1-8. doi: 10.1080/09593985.2019.1694611. [Epub ahead of print]","Physiot…						0	Yes
3087	Levothyroxine supplementation for obesity-associated thyroid dysfunction in children: a prospective, randomized, case control study.,"/pubmed/31769268","Kumar S, Dayal D, Attri S, Gupta A, Bhalla A.","Pediatr Endocrinol Diabetes Metab. 2019	25(3):107-113. doi: 10.5114/pedm.2019.87709.","Pediatr Endocrinol Diabetes Metab. 2019","PubMed","citation","PMID:31769268","pubmed","31769268","create date:2019/11/27 | first author:Kumar S",					0	Yes
3090	Maintenance of Efficacy and Safety of Ustekinumab Through One Year in a Phase II Multicenter, Prospective, Randomized, Double-Blind, Placebo-Controlled Crossover Trial of Patients With Active Systemic Lupus Erythematosus.,"/pubmed/31769212","van Vollenhoven RF, Hahn BH, Tsokos GC, Lipsky P, Fei K, Gordon RM, Gregan I, Lo KH, Chevrier M, Rose S.","Arthritis Rheumatol. 2019 Nov 25. doi: 10.1002/art…						0	Yes
3092	The project ENABLE Cornerstone randomized pilot trial: Protocol for lay navigator-led early palliative care for African-American and rural advanced cancer family caregivers.,"/pubmed/31768470","Hendricks BA, Lofton C, Azuero A, Kenny M, Taylor RA, Huang CS, Rocque G, Williams GR, Dosse C, Louis K, Bakitas MA, Dionne-Odom JN.","Contemp Clin Trials Commun. 2019 Nov 12	16:100485. doi: 10.1016/j.conctc.2019.100485. eCollection 2019 Dec.","Contemp Clin Trials Commun. 2019","PubMed","citation","PMID:31768470 | PMCID:PMC6872851","pubmed","31768470","create date:2019/11/27 | first author:Hendricks BA",					0	No		pilot study	pilot studie
3107	Efficacy and safety of tranexamic acid combined with rivaroxaban in primary total knee arthroplasty: a meta-analysis of randomized controlled trials.,"/pubmed/31766898","Meng B, Ma J, Liu Z, Du C, Zhang G.","J Invest Surg. 2019 Nov 26:1-10. doi: 10.1080/08941939.2019.1690602. [Epub ahead of print]","J Invest Surg. 2019","PubMed","citation","PMID:31766898","pubmed","31766898","create date:2019/11/…						0	No		meta-analysis	review/ meta-analyse
3108	Novel Tetracyclines Versus Alternative Antibiotics for Treating Acute Bacterial Infection: A Meta-Analysis of Randomized Controlled Trials.,"/pubmed/31766782","Lan SH, Lin WT, Chang SP, Lu LC, Lai CC, Wang JH, Chao CM.","Antibiotics (Basel). 2019 Nov 22	8(4). pii: E233. doi: 10.3390/antibiotics8040233.","Antibiotics (Basel). 2019","PubMed","citation","PMID:31766782 | PMCID:PMC6963300","pubmed","31766782","create date:2019/11/27 | first author:Lan SH",					1	No		meta-analysis	review/ meta-analyse
3111	Effect of Micronutrient Powder (MNP) with a Low-Dose of Iron on Hemoglobin and Iron Biomarkers, and Its Effect on Morbidities in Rural Bangladeshi Children Drinking Groundwater with a High-Level of Iron: A Randomized Controlled Trial.,"/pubmed/31766250","Rahman S, Lee P, Raqib R, Roy AK, Khan MR, Ahmed F.","Nutrients. 2019 Nov 13	11(11). pii: E2756. doi: 10.3390/nu11112756.","Nutrients. 2019","PubMed","citation","PMID:31766250 | PMCID:PMC6893643","pubmed","31766250","create date:2019/11/27 | first author:Rahman S",					0	Yes
3141	Expedited Scheduling of Interval Tubal Ligation: A Randomized Controlled Trial.,"/pubmed/31764727","Mercier RJ, Perriera L, Godcharles C, Shaber A.","Obstet Gynecol. 2019 Dec	134(6):1178-1185. doi: 10.1097/AOG.0000000000003550.","Obstet Gynecol. 2019","PubMed","citation","PMID:31764727","pubmed","31764727","create date:2019/11/26 | first author:Mercier RJ",					0	Yes
3156	Correspondence: Systematic review on the quality of randomized controlled trials in Saudi Arabia.,"/pubmed/31763493","Aboalshamat K.","Contemp Clin Trials Commun. 2019 Nov 4	16:100483. doi: 10.1016/j.conctc.2019.100483. eCollection 2019 Dec. No abstract available. ","Contemp Clin Trials Commun. 2019","PubMed","citation","PMID:31763493 | PMCID:PMC6861586","pubmed","31763493","create date:2019/11/26 | first author:Aboalshamat K",					0	No		correspondence/ SR	geen research paper
3169	No effect of cognitive behavioral patient education for patients with pain catastrophizing before total knee arthroplasty: a randomized controlled trial.,"/pubmed/31762342","Birch S, Stilling M, Mechlenburg I, Hansen TB.","Acta Orthop. 2020 Feb	91(1):98-103. doi: 10.1080/17453674.2019.1694312. Epub 2019 Nov 25.","Acta Orthop. 2020","PubMed","citation","PMID:31762342 | PMCID:PMC7006640","pubmed","31762342","create date:2019/11/26 | first author:Birch S",					0	Yes
3176	[Effects of facial rehabilitation exercise on the mood, facial expressions, and facial muscle activities in patients with Parkinson's disease].,"/pubmed/31761854","Okamoto R, Adachi K, Mizukami K.","Nihon Ronen Igakkai Zasshi. 2019	56(4):478-486. doi: 10.3143/geriatrics.56.478. Japanese. ","Nihon Ronen Igakkai Zasshi. 2019","PubMed","citation","PMID:31761854","pubmed","31761854","create date:2019/11/26 | first author:Okamoto R",					0	No		Not in English. Japanese	niet engelstalig
3179	Intensive multifactorial intervention improved renal impairment in short-duration type 2 diabetes: A randomized, controlled, 7-year follow-up trial.,"/pubmed/31761418","Shi C, Fang X, Yang Y, Bai R, Yu S, Sun G, Song G, Du J.","J Diabetes Complications. 2020 Jan	34(1):107468. doi: 10.1016/j.jdiacomp.2019.107468. Epub 2019 Nov 14.","J Diabetes Complications. 2020","PubMed","citation","PMID:31761418","pubmed","31761418","create date:2019/11/26 | first author:Shi C",					0	Yes
3194	Long-term Results From the FRESH RCT: Sustained Reduction of Children's Tobacco Smoke Exposure.,"/pubmed/31759804","Collins BN, Nair US, DiSantis KI, Hovell MF, Davis SM, Rodriguez D, Audrain-McGovern J.","Am J Prev Med. 2020 Jan	58(1):21-30. doi: 10.1016/j.amepre.2019.08.021. Epub 2019 Nov 21.","Am J Prev Med. 2020","PubMed","citation","PMID:31759804 | PMCID:PMC6960012","pubmed","31759804","create date:2019/11/25 | first author:Collins BN",					0	Yes
3201	Re: Guymer etÂ al.: Subthreshold nanosecond laser intervention in age-related macular degeneration: The LEAD Randomized Controlled Clinical Trial (Ophthalmology. 2019;126:829-838).,"/pubmed/31759504","Bhavsar AR, Baker CW.","Ophthalmology. 2019 Dec	126(12):e91. doi: 10.1016/j.ophtha.2019.07.016. No abstract available. ","Ophthalmology. 2019","PubMed","citation","PMID:31759504","pubmed","31759504","create date:2019/11/25 | first author:Bhavsar AR",					0	No		repons	geen research paper
3203	Mindfulness-based cognitive therapy for sexuality (MBCT-S) improves sexual functioning and intimacy among older women with epilepsy: A multicenter randomized controlled trial.,"/pubmed/31759295","Lin CY, Potenza MN, BrostrÃ¶m A, Blycker GR, Pakpour AH.","Seizure. 2019 Dec	73:64-74. doi: 10.1016/j.seizure.2019.10.010. Epub 2019 Nov 9.","Seizure. 2019","PubMed","citation","PMID:31759295","pubmed","31759295","create date:2019/11/24 | first author:Lin CY",					1	Yes		older women
3208	Efficacy of topical latanoprost in the treatment of eyelid vitiligo: A randomized, double-blind clinical trial study.,"/pubmed/31758835","Nowroozpoor Dailami K, Hosseini A, Rahmatpour Rokni G, Saeedi M, Morteza-Semnani K, Sadeghi Z, Ghasemzadeh Diva SM, Goldust M, Lotti T, Vojvodic A, Goren A, Sonthalia S, Rathod D.","Dermatol Ther. 2020 Jan	33(1):e13175. doi: 10.1111/dth.13175. Epub 2019 Dec 26.","Dermatol Ther. 2020","PubMed","citation","PMID:31758835","pubmed","31758835","create date:2019/11/24 | first author:Nowroozpoor Dailami K",					1	Yes
3214	Once-Weekly Dulaglutide with Insulin Therapy for Type 2 Diabetes: Efficacy and Safety Results from a Phase 4, Randomized, Placebo-Controlled Study.,"/pubmed/31758520","Ishii H, Onishi Y, Oura T, Takeuchi M.","Diabetes Ther. 2020 Jan	11(1):133-145. doi: 10.1007/s13300-019-00726-8. Epub 2019 Nov 22.","Diabetes Ther. 2020","PubMed","citation","PMID:31758520 | PMCID:PMC6965529","pubmed","31758520","create date:2019/11/24 | first author:Ishii H",					0	Yes
3229	Effects of Grape Seed Proanthocyanidin Extract on Vascular Endothelial Function in Participants with Prehypertension: A Randomized, Double-Blind, Placebo-Controlled Study.,"/pubmed/31757033","Odai T, Terauchi M, Kato K, Hirose A, Miyasaka N.","Nutrients. 2019 Nov 20	11(12). pii: E2844. doi: 10.3390/nu11122844.","Nutrients. 2019","PubMed","citation","PMID:31757033 | PMCID:PMC6950399","pubmed","31757033","create date:2019/11/24 | first author:Odai T",					0	Yes
3236	A commentary on "continuous adductor canal block is a better choice compared to single shot after primary total knee arthroplasty: A meta-analysis of randomized controlled trials" (Int J Surg 2019 Oct 12. pii: S1743-9191(19)30277-8. doi:10.1016/j.ijsu.2019.10.012. [Epub ahead of print]).,"/pubmed/31756548","Chen C, Liu J.","Int J Surg. 2019 Dec	72:248. doi: 10.1016/j.ijsu.2019.10.054. Epub 2019 Nov 20. No abstract available. ","Int J Surg. 2019","PubMed","citation","PMID:31756548","pubmed","31756548","create date:2019/11/23 | first author:Chen C",					0	No		commentary	geen research paper
3276	Effects of maxillary expansion on hearing and voice function in non-cleft lip palate and cleft lip palate patients with transverse maxillary deficiency: a multicentric randomized controlled trial.,"/pubmed/31753781","Singh H, Maurya RK, Sharma P, Kapoor P, Mittal T, Atri M.","Braz J Otorhinolaryngol. 2019 Nov 2. pii: S1808-8694(19)30121-1. doi: 10.1016/j.bjorl.2019.09.010. [Epub ahead of print]",…						0	Yes
3277	Post-procedural Compression vs. No Compression After Radiofrequency Ablation and Concomitant Foam Sclerotherapy of Varicose Veins: A Randomised Controlled Non-inferiority Trial.,"/pubmed/31753745","Pihlaja T, Romsi P, Ohtonen P, Jounila J, Pokela M.","Eur J Vasc Endovasc Surg. 2020 Jan	59(1):73-80. doi: 10.1016/j.ejvs.2019.08.020. Epub 2019 Nov 18.","Eur J Vasc Endovasc Surg. 2020","PubMed","citation","PMID:31753745","pubmed","31753745","create date:2019/11/23 | first author:Pihlaja T",					1	Yes
3284	Effects of biomedical messages and expert-recommended messages on reducing mental health-related stigma: a randomised controlled trial.,"/pubmed/31753045","Ojio Y, Yamaguchi S, Ohta K, Ando S, Koike S.","Epidemiol Psychiatr Sci. 2019 Nov 22	29:e74. doi: 10.1017/S2045796019000714.","Epidemiol Psychiatr Sci. 2019","PubMed","citation","PMID:31753045","pubmed","31753045","create date:2019/11/23 | first author:Ojio Y",					0	Yes
3293	The DREAM Initiative: study protocol for a randomized controlled trial testing an integrated electronic health record and community health worker intervention to promote weight loss among South Asian patients at risk for diabetes.,"/pubmed/31752964","Lim S, Wyatt LC, Mammen S, Zanowiak JM, Mohaimin S, Goldfeld KS, Shelley D, Gold HT, Islam NS.","Trials. 2019 Nov 21	20(1):635. doi: 10.1186/s13063-019-3711-y.","Trials. 2019","PubMed","citation","PMID:31752964 | PMCID:PMC6868710","pubmed","31752964","create date:2019/11/23 | first author:Lim S",					0	No		study protocol	studie protocol
3295	Temporal features of sitting, standing and stepping changes in a cluster-randomised controlled trial of a workplace sitting-reduction intervention.,"/pubmed/31752916","Stephens SK, Winkler EAH, Eakin EG, Clark BK, Owen N, Moodie M, La Montagne AD, Dunstan DW, Healy GN.","Int J Behav Nutr Phys Act. 2019 Nov 21	16(1):111. doi: 10.1186/s12966-019-0879-1.","Int J Behav Nutr Phys Act. 2019","PubMed","citation","PMID:31752916 | PMCID:PMC6873403","pubmed","31752916","create date:2019/11/23 | first author:Stephens SK",					0	Yes
3321	A randomized, double-blind, placebo-controlled trial of blue wavelength light exposure on sleep and recovery of brain structure, function, and cognition following mild traumatic brain injury.,"/pubmed/31751607","Killgore WDS, Vanuk JR, Shane BR, Weber M, Bajaj S.","Neurobiol Dis. 2020 Feb	134:104679. doi: 10.1016/j.nbd.2019.104679. Epub 2019 Nov 18.","Neurobiol Dis. 2020","PubMed","citation","PMID:31751607","pubmed","31751607","create date:2019/11/22 | first author:Killgore WDS",					0	Yes
3323	A randomized controlled trial comparing isosorbide dinitrate-oxytocin versus misoprostol-oxytocin at management of foetal intrauterine death.,"/pubmed/31751343","Arteaga-Troncoso G, Chacon-Calderon AE, Martinez-Herrera FJ, Cruz-NuÃ±ez SG, Lopez-Hurtado M, Belmont-Gomez A, Guzman-Grenfell AM, Farfan-Labonne BE, Neri-MÃ©ndez CJ, Zea-Prado F, Guerra-Infante FM.","PLoS One. 2019 Nov 21	14(11):e0215718. doi: 10.1371/journal.pone.0215718. eCollection 2019.","PLoS One. 2019","PubMed","citation","PMID:31751343 | PMCID:PMC6872136","pubmed","31751343","create date:2019/11/22 | first author:Arteaga-Troncoso G",					0	Yes
3326	Effect of Supplementation With Marine Ï‰-3 Fatty Acid on Risk of Colorectal Adenomas and Serrated Polyps in the US General Population: A Prespecified Ancillary Study of a Randomized Clinical Trial.,"/pubmed/31750855","Song M, Lee IM, Manson JE, Buring JE, Dushkes R, Gordon D, Walter J, Wu K, Chan AT, Ogino S, Fuchs CS, Meyerhardt JA, Giovannucci EL	VITAL Research Group..","JAMA Oncol. 2019 Nov 21. doi: 10.1001/jamaoncol.2019.4587. [Epub ahead of print]","JAMA Oncol. 2019","PubMed","citation","PMID:31750855 | PMCID:PMC6902220","pubmed","31750855","create date:2019/11/22 | first author:Song M",					0	No		secondary analysis	secundaire analyse
3327	Comparing a Tailored Self-Help Mobile App With a Standard Self-Monitoring App for the Treatment of Eating Disorder Symptoms: Randomized Controlled Trial.,"/pubmed/31750837","Tregarthen J, Paik Kim J, Sadeh-Sharvit S, Neri E, Welch H, Lock J.","JMIR Ment Health. 2019 Nov 21	6(11):e14972. doi: 10.2196/14972.","JMIR Ment Health. 2019","PubMed","citation","PMID:31750837 | PMCID:PMC6895866","pubmed","31750837","create date:2019/11/22 | first author:Tregarthen J",					0	Yes
3335	Assessment of Oxidative Stress in Patients with Sudden Hearing Loss: A Non-randomized Prospective Clinical Study.,"/pubmed/31750214","Ozdamar K, Sen A, Gonel A.","Indian J Otolaryngol Head Neck Surg. 2019 Nov	71(Suppl 2):1543-1548. doi: 10.1007/s12070-019-01623-z. Epub 2019 Feb 19.","Indian J Otolaryngol Head Neck Surg. 2019","PubMed","citation","PMID:31750214 | PMCID:PMC6841893","pubmed","31750214","create date:2019/11/22 | first author:Ozdamar K",					0	No		non-randomised	experimentele studie maar geen RCT
3339	Laser Versus Pneumatic Lithotripsy With Semi-Rigid Ureteroscope; A Comparative Randomized Study.,"/pubmed/31749943","Rabani SM, Rabani S, Rashidi N.","J Lasers Med Sci. 2019 Summer	10(3):185-188. doi: 10.15171/jlms.2019.29. Epub 2019 Jul 6.","J Lasers Med Sci. 2019","PubMed","citation","PMID:31749943 | PMCID:PMC6817797","pubmed","31749943","create date:2019/11/22 | first author:Rabani SM",					0	Yes
3340	The effects of botulinum toxin type A injection on pain symptoms, quality of life, and sleep quality of patients with diabetic neuropathy: A randomized double-blind clinical trial.,"/pubmed/31749930","Salehi H, Moussaei M, Kamiab Z, Vakilian A.","Iran J Neurol. 2019 Jul 6	18(3):99-107.","Iran J Neurol. 2019","PubMed","citation","PMID:31749930 | PMCID:PMC6858596","pubmed","31749930","create date:2019/11/22 | first author:Salehi H",					0	Yes
3343	Effects of Combined Tracheal Suctioning and Expiratory Pause: A Crossover Randomized Clinical Trial.,"/pubmed/31749553","de Fraga Gomes Martins L, da Silva Naue W, Skueresky AS, Bianchi T, Dias AS, Forgiarini LA.","Indian J Crit Care Med. 2019 Oct	23(10):454-457. doi: 10.5005/jp-journals-10071-23263.","Indian J Crit Care Med. 2019","PubMed","citation","PMID:31749553 | PMCID:PMC6842827","pubmed","31749553","create date:2019/11/22 | first author:de Fraga Gomes Martins L",					0	Yes
3354	Conservative oxygen therapy for mechanically ventilated adults with sepsis: a post hoc analysis of data from the intensive care unit randomized trial comparing two approaches to oxygen therapy (ICU-ROX).,"/pubmed/31748836","Young P, Mackle D, Bellomo R, Bailey M, Beasley R, Deane A, Eastwood G, Finfer S, Freebairn R, King V, Linke N, Litton E, McArthur C, McGuinness S, Panwar R	ICU-ROX Investigators the Australian New Zealand Intensive Care Society Clinical Trials Group..","Intensive Care Med. 2020 Jan	46(1):17-26. doi: 10.1007/s00134-019-05857-x. Epub 2019 Nov 20.","Intensive Care Med. 2020","PubMed","citation","PMID:31748836","pubmed","31748836","create date:2019/11/22 | first author:Young P",				0	No		post-hoc analyis	secundaire analyse
3355	A Four Month Randomized Controlled Trial on the Efficacy of Once-daily Fenofibrate Monotherapy in Persons with Spinal Cord Injury.,"/pubmed/31748594","La Fountaine MF, Cirnigliaro CM, Hobson JC, Lombard AT, Specht AF, Dyson-Hudson TA, Kirshblum SC, Bauman WA.","Sci Rep. 2019 Nov 20	9(1):17166. doi: 10.1038/s41598-019-53753-7.","Sci Rep. 2019","PubMed","citation","PMID:31748594 | PMCID:PMC6868213","pubmed","31748594","create date:2019/11/22 | first author:La Fountaine MF",					0	Yes
3374	A mobile device app to reduce prehospital medication errors and time to drug preparation and delivery by emergency medical services during simulated pediatric cardiopulmonary resuscitation: study protocol of a multicenter, prospective, randomized controlled trial.,"/pubmed/31747951","Siebert JN, Bloudeau L, Ehrler F, Combescure C, Haddad K, Hugon F, Suppan L, Rodieux F, Lovis C, Gervaix A, Manzan…	20(1):634. doi: 10.1186/s13063-019-3726-4.","Trials. 2019","PubMed","citation","PMID:31747951 | PMCID:PMC6868759","pubmed","31747951","create date:2019/11/22 | first author:Siebert JN",					0	No		study protocol	studie protocol
3390	Pharmacokinetic and Tolerability Comparison of Sustained and Immediate Release Oral Formulations of Nifedipine Tablet Formulations: A Single-Dose, Randomized, Open-Label, Two-Period, Two-Way Crossover Study in Healthy, Fasting Egyptian Male Volunteers.,"/pubmed/31746448","El-Masry SM, El-Khodary NM.","Drug Res (Stuttg). 2020 Feb	70(2-03):91-96. doi: 10.1055/a-1035-9212. Epub 2019 Nov 19.","Drug Res (Stuttg). 2020","PubMed","citation","PMID:31746448","pubmed","31746448","create date:2019/11/21 | first author:El-Masry SM",					0	Yes
3415	Effect of supplementation of complex milk lipids in pregnancy on fetal growth: results from the Complex Lipids in Mothers and Babies (CLIMB) randomized controlled trial.,"/pubmed/31744345","Norris T, Souza R, Xia Y, Zhang T, Rowan A, Gallier S, Zhang H, Qi H, Baker P.","J Matern Fetal Neonatal Med. 2019 Nov 19:1-10. doi: 10.1080/14767058.2019.1683539. [Epub ahead of print]","J Matern Fetal Neonat…						0	Yes
3420	Daily Ingestion of Eggplant Powder Improves Blood Pressure and Psychological State in Stressed Individuals: A Randomized Placebo-Controlled Study.,"/pubmed/31744060","Nishimura M, Suzuki M, Takahashi R, Yamaguchi S, Tsubaki K, Fujita T, Nishihira J, Nakamura K.","Nutrients. 2019 Nov 16	11(11). pii: E2797. doi: 10.3390/nu11112797.","Nutrients. 2019","PubMed","citation","PMID:31744060 | PMCID:PMC6893753","pubmed","31744060","create date:2019/11/21 | first author:Nishimura M",					0	Yes
3427	How Strong is the Evidence for the Anxiolytic Efficacy of Lavender?: Systematic Review and Meta-analysis of Randomized Controlled Trials.,"/pubmed/31743795","Kang HJ, Nam ES, Lee Y, Kim M.","Asian Nurs Res (Korean Soc Nurs Sci). 2019 Dec	13(5):295-305. doi: 10.1016/j.anr.2019.11.003. Epub 2019 Nov 16. Review.","Asian Nurs Res (Korean Soc Nurs Sci). 2019","PubMed","citation","PMID:31743795","pubmed","31743795","create date:2019/11/20 | first author:Kang HJ",					0	No		systematic Review & Meta-analysis	review/ meta-analyse
3476	Effect of hyperthermic intraperitoneal chemotherapy for gastric cancer patients: a meta-analysis of the randomized controlled trials.,"/pubmed/31741406","Liu YW, Du Y, Chen BA.","J Int Med Res. 2019 Dec	47(12):5926-5936. doi: 10.1177/0300060519882545. Epub 2019 Nov 19. No abstract available. ","J Int Med Res. 2019","PubMed","citation","PMID:31741406 | PMCID:PMC7045644","pubmed","31741406","create date:2019/11/20 | first author:Liu YW",					0	No		meta-analysis	review/ meta-analyse
3481	Topical Low Dose Preservative-Free Hydrocortisone Reduces Signs and Symptoms in Patients with Chronic Dry Eye: A Randomized Clinical Trial.,"/pubmed/31741283","Kallab M, Szegedi S, Hommer N, Stegmann H, Kaya S, Werkmeister RM, Schmidl D, Schmetterer L, GarhÃ¶fer G.","Adv Ther. 2020 Jan	37(1):329-341. doi: 10.1007/s12325-019-01137-8. Epub 2019 Nov 18. Erratum in: Adv Ther. 2019 Dec 10	:. ","Adv Ther. 2020","PubMed","citation","PMID:31741283","pubmed","31741283","create date:2019/11/20 | first author:Kallab M",				0	Yes
3493	CHECK: A randomized trial evaluating the efficacy and cost-effectiveness of home visitation in pediatric weight loss treatment.,"/pubmed/31740429","Appelhans BM, French SA, Bradley LE, Lui K, Janssen I, Richardson D.","Contemp Clin Trials. 2020 Jan	88:105891. doi: 10.1016/j.cct.2019.105891. Epub 2019 Nov 15.","Contemp Clin Trials. 2020","PubMed","citation","PMID:31740429 | PMCID:PMC6952551","pubmed","31740429","create date:2019/11/20 | first author:Appelhans BM",					0	No		study protocol	studie protocol
3506	Technology Assisted Behavior Intervention to Extend Sleep Among Adults With Short Sleep Duration and Prehypertension/Stage 1 Hypertension: A Randomized Pilot Feasibility Study.,"/pubmed/31739848","Baron KG, Duffecy J, Richardson D, Avery E, Rothschild S, Lane J.","J Clin Sleep Med. 2019 Nov 15	15(11):1587-1597. doi: 10.5664/jcsm.8018.","J Clin Sleep Med. 2019","PubMed","citation","PMID:31739848 | PMCID:PMC6853389","pubmed","31739848","create date:2019/11/20 | first author:Baron KG",					0	No		pilot study	pilot studie
3521	Efficacy of a Short Role-Play Training on Breaking Bad News in the Emergency Department.,"/pubmed/31738716","Servotte JC, Bragard I, Szyld D, Van Ngoc P, Scholtes B, Van Cauwenberge I, Donneau AF, Dardenne N, Goosse M, Pilote B, Guillaume M, Ghuysen A.","West J Emerg Med. 2019 Oct 14	20(6):893-902. doi: 10.5811/westjem.2019.8.43441.","West J Emerg Med. 2019","PubMed","citation","PMID:31738716 | PMCID:PMC6860397","pubmed","31738716","create date:2019/11/19 | first author:Servotte JC",					0	No		medical students training	geen medische interventie
3522	Re-pigmentation of Hypopigmentation: Fractional Lasers vs Laser-Assisted Delivery of Bimatoprost vs Epidermal Melanocyte Harvesting System,"/pubmed/31738492","Waibel JS, Rudnick A, Arheart KL, Nagrani N, Gonzalez A, Gianatasio C.","J Drugs Dermatol. 2019 Nov 1	18(11):1090-1096.","J Drugs Dermatol. 2019","PubMed","citation","PMID:31738492","pubmed","31738492","create date:2019/11/19 | first author:Waibel JS",					0	Yes
3523	A Comparison of Two LDL Cholesterol Targets after Ischemic Stroke.,"/pubmed/31738483","Amarenco P, Kim JS, Labreuche J, Charles H, Abtan J, BÃ©jot Y, Cabrejo L, Cha JK, Ducrocq G, Giroud M, Guidoux C, Hobeanu C, Kim YJ, Lapergue B, LavallÃ©e PC, Lee BC, Lee KB, Leys D, Mahagne MH, Meseguer E, Nighoghossian N, Pico F, et al.","N Engl J Med. 2020 Jan 2	382(1):9. doi: 10.1056/NEJMoa1910355. Epub 2019 Nov 18.","N Engl J Med. 2020","PubMed","citation","PMID:31738483","pubmed","31738483","create date:2019/11/19 | first author:Amarenco P",					0	Yes
3525	Intra- and inter-Individual variability in nerve block duration: A randomized cross-over trial in the common peroneal nerve of healthy volunteers.,"/pubmed/31738448","Madsen MH, Christiansen CB, MÃ¸lleskov E, Rothe C, Jensen AEK, LundstrÃ¸m LH, Lange KHW.","Acta Anaesthesiol Scand. 2020 Mar	64(3):338-346. doi: 10.1111/aas.13512. Epub 2019 Dec 8.","Acta Anaesthesiol Scand. 2020","PubMed","citation","PMID:31738448","pubmed","31738448","create date:2019/11/19 | first author:Madsen MH",					0	Yes
3530	Enteropathogens and Rotavirus Vaccine Immunogenicity in a Cluster Randomized Trial of Improved Water, Sanitation and Hygiene in Rural Zimbabwe.,"/pubmed/31738342","Church JA, Rogawski McQuade ET, Mutasa K, Taniuchi M, Rukobo S, Govha M, Lee B, Carmolli MP, Chasekwa B, Ntozini R, McNeal MM, Moulton LH, Kirkpatrick BD, Liu J, Houpt ER, Humphrey JH, Platts-Mills JA, Prendergast AJ.","Pediatr Infect …	38(12):1242-1248. doi: 10.1097/INF.0000000000002485.","Pediatr Infect Dis J. 2019","PubMed","citation","PMID:31738342","pubmed","31738342","create date:2019/11/19 | first author:Church JA",					0	Yes
3539	Impact of Red Beetroot Juice on Vascular Endothelial Function and Cardiometabolic Responses to a High-Fat Meal in Middle-Aged/Older Adults with Overweight and Obesity: A Randomized, Double-Blind, Placebo-Controlled, Crossover Trial.,"/pubmed/31737860","Litwin NS, Van Ark HJ, Hartley SC, Michell KA, Vazquez AR, Fischer EK, Melby CL, Weir TL, Wei Y, Rao S, Hildreth KL, Seals DR, Pagliassotti MJ, Jo…	3(11):nzz113. doi: 10.1093/cdn/nzz113. eCollection 2019 Nov.","Curr Dev Nutr. 2019","PubMed","citation","PMID:31737860 | PMCID:PMC6848269","pubmed","31737860","create date:2019/11/19 | first author:Litwin NS",					0	Yes		older adults
3552	The Relevance of Infant Outcome Measures: A Pilot-RCT Comparing Baby Triple P Positive Parenting Program With Care as Usual.,"/pubmed/31736826","Popp L, Fuths S, Schneider S.","Front Psychol. 2019 Oct 29	10:2425. doi: 10.3389/fpsyg.2019.02425. eCollection 2019.","Front Psychol. 2019","PubMed","citation","PMID:31736826 | PMCID:PMC6828945","pubmed","31736826","create date:2019/11/19 | first author:Popp L",					0	No		pilot study	pilot studie
3559	Randomized double-blind placebo-controlled trial of the effect of Morus nigra L. (black mulberry) leaf powder on symptoms and quality of life among climacteric women.,"/pubmed/31736077","Costa JPL, Brito HO, GalvÃ£o-Moreira LV, Brito LGO, Costa-Paiva L, Brito LMO.","Int J Gynaecol Obstet. 2020 Feb	148(2):243-252. doi: 10.1002/ijgo.13057. Epub 2019 Dec 11.","Int J Gynaecol Obstet. 2020","PubMed","citation","PMID:31736077","pubmed","31736077","create date:2019/11/19 | first author:Costa JPL",					0	Yes
3562	Analgesic effect of the bi-level injection erector spinae plane block after breast surgery: A randomized controlled trial.,"/pubmed/31736025","Aksu C, KuÅŸ A, YÃ¶rÃ¼koÄŸlu HU, Tor KÄ±lÄ±Ã§ C, GÃ¼rkan Y.","Agri. 2019 Jul	31(3):132-137. doi: 10.14744/agri.2019.61687.","Agri. 2019","PubMed","citation","PMID:31736025","pubmed","31736025","create date:2019/11/19 | first author:Aksu C",					0	Yes
3564	Transcranial direct current stimulation associated with physical-therapy in acute stroke patients - A randomized, triple blind, sham-controlled study.,"/pubmed/31735645","Bornheim S, Croisier JL, Maquet P, Kaux JF.","Brain Stimul. 2020 Mar - Apr	13(2):329-336. doi: 10.1016/j.brs.2019.10.019. Epub 2019 Oct 31.","Brain Stimul. 2020","PubMed","citation","PMID:31735645","pubmed","31735645","create date:2019/11/19 | first author:Bornheim S",					1	Yes
3601	Efficacy of core exercises in patients with osteoarthritis of the knee: AÂ randomized controlled clinical trial.,"/pubmed/31733777","Hernandez D, Dimaro M, Navarro E, Dorado J, Accoce M, Salzberg S, Policastro PO.","J Bodyw Mov Ther. 2019 Oct	23(4):881-887. doi: 10.1016/j.jbmt.2019.06.002. Epub 2019 Jun 4.","J Bodyw Mov Ther. 2019","PubMed","citation","PMID:31733777","pubmed","31733777","create date:2019/11/18 | first author:Hernandez D",					0	Yes
3636	Soy Products Ameliorate Obesity-Related Anthropometric Indicators in Overweight or Obese Asian and Non-Menopausal Women: A Meta-Analysis of Randomized Controlled Trials.,"/pubmed/31731772","Mu Y, Kou T, Wei B, Lu X, Liu J, Tian H, Zhang W, Liu B, Li H, Cui W, Wang Q.","Nutrients. 2019 Nov 15	11(11). pii: E2790. doi: 10.3390/nu11112790.","Nutrients. 2019","PubMed","citation","PMID:31731772 | PMCID:PMC6893485","pubmed","31731772","create date:2019/11/17 | first author:Mu Y",					0	No		meta-analysis	review/ meta-analyse
3657	A randomized trial to evaluate a modified tracheal catheter with upper and lower balloons for anesthetic administration: effect on the cardiovascular, stress response, and comfort in patients undergoing laparoscopic cholecystectomy.,"/pubmed/31729976","Zhang Y, Zeng Z, Xiao G, Zhang W, Lin W, Deng J.","BMC Anesthesiol. 2019 Nov 15	19(1):211. doi: 10.1186/s12871-019-0883-7.","BMC Anesthesiol. 2019","PubMed","citation","PMID:31729976 | PMCID:PMC6857317","pubmed","31729976","create date:2019/11/16 | first author:Zhang Y",					1	Yes
3671	Hypofractionated radiotherapy with temozolomide in diffuse intrinsic pontine gliomas: a randomized controlled trial.,"/pubmed/31728883","Izzuddeen Y, Gupta S, Haresh KP, Sharma D, Giridhar P, Rath GK.","J Neurooncol. 2020 Jan	146(1):91-95. doi: 10.1007/s11060-019-03340-7. Epub 2019 Nov 14.","J Neurooncol. 2020","PubMed","citation","PMID:31728883","pubmed","31728883","create date:2019/11/16 | first author:Izzuddeen Y",					0	Yes
3679	Carnoy solution versus GEWF solution for lymph node revealing in colorectal cancer: a randomized controlled trial.,"/pubmed/31728609","Ghezzi TL, Pereira MP, Corleta OC, Kalil AN.","Int J Colorectal Dis. 2019 Dec	34(12):2189-2193. doi: 10.1007/s00384-019-03437-5. Epub 2019 Nov 15.","Int J Colorectal Dis. 2019","PubMed","citation","PMID:31728609","pubmed","31728609","create date:2019/11/16 | first author:Ghezzi TL",					0	Yes
3682	A feasibility cluster randomised controlled trial of a preschool obesity prevention intervention: ToyBox-Scotland.,"/pubmed/31728203","Malden S, Reilly JJ, Gibson AM, Bardid F, Summerbell C, De Craemer M, Cardon G, Androutsos O, Manios Y, Hughes A.","Pilot Feasibility Stud. 2019 Nov 9	5:128. doi: 10.1186/s40814-019-0521-7. eCollection 2019.","Pilot Feasibility Stud. 2019","PubMed","citation","PMID:31728203 | PMCID:PMC6842492","pubmed","31728203","create date:2019/11/16 | first author:Malden S",					0	No		pilot study	pilot studie
3687	A Phase II, Prospective, Randomized, Multicenter, Open-Label Study of GX-188E, an HPV DNA Vaccine, in Patients with Cervical Intraepithelial Neoplasia 3.,"/pubmed/31727676","Choi YJ, Hur SY, Kim TJ, Hong SR, Lee JK, Cho CH, Park KS, Woo JW, Sung YC, Suh YS, Park JS.","Clin Cancer Res. 2020 Apr 1	26(7):1616-1623. doi: 10.1158/1078-0432.CCR-19-1513. Epub 2019 Nov 14.","Clin Cancer Res. 2020","PubMed","citation","PMID:31727676","pubmed","31727676","create date:2019/11/16 | first author:Choi YJ",					0	Yes
3691	TAME trial: a multi-arm phase II randomised trial of four novel interventions for malnutrition enteropathy in Zambia and Zimbabwe - a study protocol.,"/pubmed/31727642","Kelly P, Bell L, Amadi B, Bwakura-Dangarembizi M, VanBuskirk K, Chandwe K, Chipunza M, Ngosa D, Chulu N, Hill S, Murch S, Playford R, Prendergast A.","BMJ Open. 2019 Nov 14	9(11):e027548. doi: 10.1136/bmjopen-2018-027548.","BMJ Open. 2019","PubMed","citation","PMID:31727642 | PMCID:PMC6887014","pubmed","31727642","create date:2019/11/16 | first author:Kelly P",					0	No		study protocol	studie protocol
3695	Results of a 6-week treatment with 10 mg prednisolone in patients with hand osteoarthritis (HOPE): a double-blind, randomised, placebo-controlled trial.,"/pubmed/31727410","Kroon FPB, Kortekaas MC, Boonen A, BÃ¶hringer S, Reijnierse M, Rosendaal FR, Riyazi N, Starmans M, Turkstra F, van Zeben J, Allaart CF, Kloppenburg M.","Lancet. 2019 Nov 30	394(10213):1993-2001. doi: 10.1016/S0140-6736(19)32489-4. Epub 2019 Nov 11.","Lancet. 2019","PubMed","citation","PMID:31727410","pubmed","31727410","create date:2019/11/16 | first author:Kroon FPB",					0	Yes
3701	Processes for engaging and retaining women who are experiencing adversity in longitudinal health services research.,"/pubmed/31727073","Price A, Bryson H, Smith A, Mensah F, Goldfeld S.","BMC Health Serv Res. 2019 Nov 14	19(1):833. doi: 10.1186/s12913-019-4698-5.","BMC Health Serv Res. 2019","PubMed","citation","PMID:31727073 | PMCID:PMC6854799","pubmed","31727073","create date:2019/11/16 | first author:Price A",					0	No		paper	geen research paper
3708	A randomized clinical study to compare intrapleural infusion with intravenous infusion of bevacizumab in the management of malignant pleural effusion in patients with non-small-cell lung cancer.,"/pubmed/31726490","Nie K, Zhang Z, You Y, Zhuang X, Zhang C, Ji Y.","Thorac Cancer. 2020 Jan	11(1):8-14. doi: 10.1111/1759-7714.13238. Epub 2019 Nov 14.","Thorac Cancer. 2020","PubMed","citation","PMID:31726490 | PMCID:PMC6938744","pubmed","31726490","create date:2019/11/15 | first author:Nie K",					0	Yes
3714	Exploration of muscle loss and metabolic state during prolonged critical illness: Implications for intervention?,"/pubmed/31725748","Wandrag L, Brett SJ, Frost GS, Bountziouka V, Hickson M.","PLoS One. 2019 Nov 14	14(11):e0224565. doi: 10.1371/journal.pone.0224565. eCollection 2019.","PLoS One. 2019","PubMed","citation","PMID:31725748 | PMCID:PMC6855435","pubmed","31725748","create date:2019/11/15 | first author:Wandrag L",					0	No		geen RCT	experimentele studie maar geen RCT
3721	Risperidone Combination Therapy With Propentofylline for Treatment of Irritability in Autism Spectrum Disorders: A Randomized, Double-Blind, Placebo-Controlled Clinical Trial.,"/pubmed/31725473","Behmanesh H, Moghaddam HS, Mohammadi MR, Akhondzadeh S.","Clin Neuropharmacol. 2019 Nov/Dec	42(6):189-196. doi: 10.1097/WNF.0000000000000368.","Clin Neuropharmacol. 2019","PubMed","citation","PMID:31725473","pubmed","31725473","create date:2019/11/15 | first author:Behmanesh H",					0	Yes
3724	Every-other-day palonosetron plus aprepitant for prevention of emesis following induction chemotherapy for acute myeloid leukemia: A randomized, controlled study from the "Rete Ematologica Pugliese".,"/pubmed/31725196","Di Renzo N, Melillo L, Porretto F, Dargenio M, Pavone V, Pastore D, Mazza P, Mannina D, Merenda A, Cascavilla N, Greco G, Matera R, Bonizzoni E, Celio L, Musso M.","Cancer Med. 20…	9(1):170-178. doi: 10.1002/cam4.2628. Epub 2019 Nov 14.","Cancer Med. 2020","PubMed","citation","PMID:31725196 | PMCID:PMC6943081","pubmed","31725196","create date:2019/11/15 | first author:Di Renzo N",					0	Yes
3735	[Observation on therapeutic effect and mechanism research of acupuncture on headache in the recovery phase of ischemic stroke].,"/pubmed/31724347","Dong H, Zhao HY, Wang JW, Han JX.","Zhongguo Zhen Jiu. 2019 Nov 12	39(11):1149-53. doi: 10.13703/j.0255-2930.2019.11.003. Chinese. ","Zhongguo Zhen Jiu. 2019","PubMed","citation","PMID:31724347","pubmed","31724347","create date:2019/11/15 | first author:Dong H",					0	No		not in English. Chinese	niet engelstalig
3740	Effect of a structured educational package on women's sexual function during pregnancy.,"/pubmed/31724168","Mahnaz E, Nasim B, Sonia O.","Int J Gynaecol Obstet. 2020 Feb	148(2):225-230. doi: 10.1002/ijgo.13051. Epub 2019 Dec 11.","Int J Gynaecol Obstet. 2020","PubMed","citation","PMID:31724168","pubmed","31724168","create date:2019/11/15 | first author:Mahnaz E",					0	Yes
3742	Dexmedetomidine Reduces Atrial Fibrillation After Adult Cardiac Surgery: A Meta-Analysis of Randomized Controlled Trials.,"/pubmed/31724106","Liu Y, Zhang L, Wang S, Lu F, Zhen J, Chen W.","Am J Cardiovasc Drugs. 2019 Nov 14. doi: 10.1007/s40256-019-00380-2. [Epub ahead of print]","Am J Cardiovasc Drugs. 2019","PubMed","citation","PMID:31724106","pubmed","31724106","create date:2019/11/15 | first…						1	No		meta-analysis	review/ meta-analyse
3763	Online training improves medical students' ability to recognise when a person is dying: The ORaClES randomised controlled trial.,"/pubmed/31722611","White N, Oostendorp LJ, Tomlinson C, Yardley S, Ricciardi F, GÃ¶kalp H, Minton O, Boland JW, Clark B, Harries P, Stone P.","Palliat Med. 2020 Jan	34(1):134-144. doi: 10.1177/0269216319880767. Epub 2019 Nov 14.","Palliat Med. 2020","PubMed","citation","PMID:31722611 | PMCID:PMC6952943","pubmed","31722611","create date:2019/11/15 | first author:White N",					0	No		medical students training	geen medische interventie
3766	[Perampanel for Sporadic Amyotrophic Lateral Sclerosis].,"/pubmed/31722313","Aizawa H, Kwak S.","Brain Nerve. 2019 Nov	71(11):1270-1278. doi: 10.11477/mf.1416201437. Japanese. ","Brain Nerve. 2019","PubMed","citation","PMID:31722313","pubmed","31722313","create date:2019/11/14 | first author:Aizawa H",					0	No		Not in English. Japanese	niet engelstalig
3806	A randomized study to evaluate post-dural puncture headache after cesarean section: Comparison with median and paramedian approaches.,"/pubmed/31719278","Uluer MS, Sargin M, Akin F, Uluer E, Sahin O.","Niger J Clin Pract. 2019 Nov	22(11):1564-1569. doi: 10.4103/njcp.njcp_100_19.","Niger J Clin Pract. 2019","PubMed","citation","PMID:31719278","pubmed","31719278","create date:2019/11/14 | first author:Uluer MS",					0	Yes
3808	Sex differences in the use of therapeutic resources and stroke outcomes in 5 randomized trials.,"/pubmed/31719138","Sposato LA, Brown DL.","Neurology. 2019 Dec 10	93(24):1025-1027. doi: 10.1212/WNL.0000000000008610. Epub 2019 Nov 12. No abstract available. ","Neurology. 2019","PubMed","citation","PMID:31719138","pubmed","31719138","create date:2019/11/14 | first author:Sposato LA",					0	No		comment & review	geen research paper
3809	Group education for adolescents with type 1 diabetes during transition from paediatric to adult care: study protocol for a multisite, randomised controlled, superiority trial (GET-IT-T1D).,"/pubmed/31719096","Mok E, Henderson M, Dasgupta K, Rahme E, Hajizadeh M, Bell L, Prevost M, Frei J, Nakhla M.","BMJ Open. 2019 Nov 11	9(11):e033806. doi: 10.1136/bmjopen-2019-033806.","BMJ Open. 2019","PubMed","citation","PMID:31719096 | PMCID:PMC6859409","pubmed","31719096","create date:2019/11/14 | first author:Mok E",					0	No		study protocol	studie protocol
3811	Adapting the Diabetes Prevention Program for low and middle-income countries: protocol for a cluster randomised trial to evaluate 'Lifestyle Africa'.,"/pubmed/31719084","Catley D, Puoane T, Tsolekile L, Resnicow K, Fleming K, Hurley EA, Smyth JM, Vitolins MZ, Lambert EV, Levitt N, Goggin K.","BMJ Open. 2019 Nov 11	9(11):e031400. doi: 10.1136/bmjopen-2019-031400.","BMJ Open. 2019","PubMed","citation","PMID:31719084 | PMCID:PMC6858109","pubmed","31719084","create date:2019/11/14 | first author:Catley D",					0	No		study protocol	studie protocol
3815	Relieving acute pain (RAP) study: a proof-of-concept protocol for a randomised, double-blind, placebo-controlled trial.,"/pubmed/31719077","Colloca L, Lee SE, Luhowy MN, Haycock N, Okusogu C, Yim S, Raghuraman N, Goodfellow R, Murray RS, Casper P, Lee M, Scalea T, Fouche Y, Murthi S.","BMJ Open. 2019 Nov 11	9(11):e030623. doi: 10.1136/bmjopen-2019-030623.","BMJ Open. 2019","PubMed","citation","PMID:31719077 | PMCID:PMC6858101","pubmed","31719077","create date:2019/11/14 | first author:Colloca L",					0	No		study protocol	studie protocol
3832	Protocol for an effectiveness- implementation hybrid trial to assess the effectiveness and cost-effectiveness of an m-health intervention to decrease the consumption of discretionary foods packed in school lunchboxes: the 'SWAP IT' trial.,"/pubmed/31718597","Sutherland R, Brown A, Nathan N, Janssen L, Reynolds R, Walton A, Hudson N, Chooi A, Yoong S, Wiggers J, Bailey A, Evans N, Gillham K, Oldme…	19(1):1510. doi: 10.1186/s12889-019-7725-x.","BMC Public Health. 2019","PubMed","citation","PMID:31718597 | PMCID:PMC6852728","pubmed","31718597","create date:2019/11/14 | first author:Sutherland R",					0	No		study protocol	studie protocol
3838	Exploring the Feasibility and Effectiveness of a Childcare PhysicaL ActivitY (PLAY) Policy: Rationale and Protocol for a Pilot, Cluster-Randomized Controlled Trial.,"/pubmed/31717931","Tucker P, Driediger M, Vanderloo LM, Burke SM, Irwin JD, Johnson AM, Shelley J, Timmons BW.","Int J Environ Res Public Health. 2019 Nov 11	16(22). pii: E4400. doi: 10.3390/ijerph16224400.","Int J Environ Res Public Health. 2019","PubMed","citation","PMID:31717931 | PMCID:PMC6888608","pubmed","31717931","create date:2019/11/14 | first author:Tucker P",					0	No		study protocol	studie protocol
3842	The Effect of Aquatic Exercise on Postural Mobility of Healthy Older Adults with Endomorphic Somatotype.,"/pubmed/31717625","Irandoust K, Taheri M, Mirmoezzi M, H'mida C, Chtourou H, Trabelsi K, Ammar A, Nikolaidis PT, Rosemann T, Knechtle B.","Int J Environ Res Public Health. 2019 Nov 10	16(22). pii: E4387. doi: 10.3390/ijerph16224387.","Int J Environ Res Public Health. 2019","PubMed","citation","PMID:31717625 | PMCID:PMC6888232","pubmed","31717625","create date:2019/11/14 | first author:Irandoust K",					0	Yes		older adults
3845	Associations between Î²-blocker therapy and cardiovascular outcomes in patients with diabetes and established cardiovascular disease.,"/pubmed/31715435","Shavadia JS, Zheng Y, Green JB, Armstrong PW, Westerhout CM, McGuire DK, Cornel JH, Holman RR, Peterson ED.","Am Heart J. 2019 Dec	218:92-99. doi: 10.1016/j.ahj.2019.09.013. Epub 2019 Oct 20.","Am Heart J. 2019","PubMed","citation","PMID:31715435","pubmed","31715435","create date:2019/11/13 | first author:Shavadia JS",					0	No		Secondary analysis	secundaire analyse
3848	Pravastatin for early-onset pre-eclampsia: a randomised, blinded, placebo-controlled trial.,"/pubmed/31715077","Ahmed A, Williams DJ, Cheed V, Middleton LJ, Ahmad S, Wang K, Vince AT, Hewett P, Spencer K, Khan KS, Daniels JP	StAmP trial Collaborative Group..","BJOG. 2020 Mar	127(4):478-488. doi: 10.1111/1471-0528.16013. Epub 2019 Dec 14.","BJOG. 2020","PubMed","citation","PMID:31715077 | PMCID:PMC7063986","pubmed","31715077","create date:2019/11/13 | first author:Ahmed A",				0	Yes
3854	Resveratrol as adjunctive therapy in treatment of irritability in children with autism: A double-blind and placebo-controlled randomized trial.,"/pubmed/31714621","Hendouei F, Sanjari Moghaddam H, Mohammadi MR, Taslimi N, Rezaei F, Akhondzadeh S.","J Clin Pharm Ther. 2020 Apr	45(2):324-334. doi: 10.1111/jcpt.13076. Epub 2019 Nov 12.","J Clin Pharm Ther. 2020","PubMed","citation","PMID:31714621","pubmed","31714621","create date:2019/11/13 | first author:Hendouei F",					0	Yes
3870	Oral versus topical tamoxifen in cyclical mastalgia-A randomized controlled trial.,"/pubmed/31713297","Singh DD, Dharanipragada K, D S, Manikandan S.","Breast J. 2019 Nov 11. doi: 10.1111/tbj.13674. [Epub ahead of print]","Breast J. 2019","PubMed","citation","PMID:31713297","pubmed","31713297","create date:2019/11/13 | first author:Singh DD",						0	Yes
3888	Do protocols for new randomised trials take previous similar trials into account? Cohort study of contemporary trial protocols.,"/pubmed/31712328","Paludan-MÃ¼ller AS, Ogden MC, Marquardsen M, Vive J, JÃ¸rgensen KJ, GÃ¸tzsche PC.","BMJ Open. 2019 Nov 10	9(11):e026661. doi: 10.1136/bmjopen-2018-026661.","BMJ Open. 2019","PubMed","citation","PMID:31712328 | PMCID:PMC6858261","pubmed","31712328","create date:2019/11/13 | first author:Paludan-MÃ¼ller AS",					1	No		geen RCT	experimentele studie maar geen RCT
3894	Efficacy and Safety of Etrasimod in a Phase 2 Randomized Trial of Patients With Ulcerative Colitis.,"/pubmed/31711921","Sandborn WJ, Peyrin-Biroulet L, Zhang J, Chiorean M, Vermeire S, Lee SD, KÃ¼hbacher T, Yacyshyn B, Cabell CH, Naik SU, Klassen P, PanÃ©s J.","Gastroenterology. 2020 Feb	158(3):550-561. doi: 10.1053/j.gastro.2019.10.035. Epub 2019 Nov 9.","Gastroenterology. 2020","PubMed","citation","PMID:31711921","pubmed","31711921","create date:2019/11/13 | first author:Sandborn WJ",					0	Yes
3932	Retention of pit and fissure sealant versus flowable composite: An in vivo one-year comparative evaluation.,"/pubmed/31710012","Singh C, Kaur K, Kapoor K.","J Indian Soc Pedod Prev Dent. 2019 Oct-Dec	37(4):372-377. doi: 10.4103/JISPPD.JISPPD_122_19.","J Indian Soc Pedod Prev Dent. 2019","PubMed","citation","PMID:31710012","pubmed","31710012","create date:2019/11/12 | first author:Singh C",					0	No		non-human tanden?	niet bij mensen
3945	Intraoperative Ketamine for Analgesia Post-Coronary Artery Bypass Surgery: A Randomized, Controlled, Double-Blind Clinical Trial.,"/pubmed/31708422","Cameron M, Tam K, Al Wahaibi K, Charghi R, BÃ©Ã¯que F.","J Cardiothorac Vasc Anesth. 2020 Mar	34(3):586-591. doi: 10.1053/j.jvca.2019.10.010. Epub 2019 Oct 11.","J Cardiothorac Vasc Anesth. 2020","PubMed","citation","PMID:31708422","pubmed","31708422","create date:2019/11/12 | first author:Cameron M",					0	Yes
3947	The Whole Nine Yards in Randomised Controlled Trials.,"/pubmed/31708338","Svensson-BjÃ¶rk R, Acosta S.","Eur J Vasc Endovasc Surg. 2019 Nov 7. pii: S1078-5884(19)32068-4. doi: 10.1016/j.ejvs.2019.10.011. [Epub ahead of print] No abstract available. ","Eur J Vasc Endovasc Surg. 2019","PubMed","citation","PMID:31708338","pubmed","31708338","create date:2019/11/12 | first author:Svensson-BjÃ¶rk R",						0	No		comment	geen research paper
3954	Interlimb coupling in poststroke rehabilitation: a pilot randomized controlled trial.,"/pubmed/31707972","Arya KN, Pandian S, Sharma A, Kumar V, Kashyap VK.","Top Stroke Rehabil. 2019 Nov 9:1-18. doi: 10.1080/10749357.2019.1682368. [Epub ahead of print]","Top Stroke Rehabil. 2019","PubMed","citation","PMID:31707972","pubmed","31707972","create date:2019/11/12 | first author:Arya KN",						0	No		pilot study	pilot studie
4003	Guselkumab is superior to fumaric acid esters in patients with moderate-to-severe plaque psoriasis who are naive to systemic treatment: results from a randomized, active-comparator-controlled phase IIIb trial (POLARIS).,"/pubmed/31705526","ThaÒ«i D, Pinter A, Sebastian M, Termeer C, Sticherling M, Gerdes S, Wegner S, Krampe S, Bartz H, Rausch C, Mensch A, Eyerich K.","Br J Dermatol. 2019 Nov 9. d…						0	Yes
4006	Efficacy of Acupuncture Combined with Local Anesthesia in Ischemic Stroke Patients with Carotid Artery Stenting: A Prospective Randomized Trial.,"/pubmed/31705448","Xiong W, Zhao CM, An LX, Xie SN, Jia CR.","Chin J Integr Med. 2019 Nov 8. doi: 10.1007/s11655-019-3174-8. [Epub ahead of print]","Chin J Integr Med. 2019","PubMed","citation","PMID:31705448","pubmed","31705448","create date:2019/11/11…						0	Yes
4009	Comparison of ultrasound-guided erector spinae plane block and thoracic paravertebral block for postoperative analgesia after video-assisted thoracic surgery: a randomized controlled non-inferiority clinical trial.,"/pubmed/31704789","Taketa Y, Irisawa Y, Fujitani T.","Reg Anesth Pain Med. 2019 Nov 8. pii: rapm-2019-100827. doi: 10.1136/rapm-2019-100827. [Epub ahead of print]","Reg Anesth Pain Me…						0	Yes
4043	A randomized, double-blind, placebo-controlled pilot study to assess bacterial anti-adhesive activity in human urine following consumption of a cranberry supplement.,"/pubmed/31702761","Liu H, Howell AB, Zhang DJ, Khoo C.","Food Funct. 2019 Dec 11	10(12):7645-7652. doi: 10.1039/c9fo01198f.","Food Funct. 2019","PubMed","citation","PMID:31702761","pubmed","31702761","create date:2019/11/09 | first author:Liu H",					0	No		pilot study	pilot studie
4100	Author Reply to "The Dangers and Concerns of Intra-articular Tranexamic Acid" and "Regarding 'Intra-articular Injection of Tranexamic Acid Reduced Postoperative Hemarthrosis in Arthroscopic Anterior Cruciate Ligament Reconstruction: A Prospective Randomized Study'".,"/pubmed/31699246","Ma HL.","Arthroscopy. 2019 Nov	35(11):2975-2976. doi: 10.1016/j.arthro.2019.09.006. No abstract available. ","Arthroscopy. 2019","PubMed","citation","PMID:31699246","pubmed","31699246","create date:2019/11/09 | first author:Ma HL",					0	No		author reply	geen research paper
4104	The impact of an intervention to increase uptake to structured self-management education for people with type 2 diabetes mellitus in primary care (the embedding package), compared to usual care, on glycaemic control: study protocol for a mixed methods study incorporating a wait-list cluster randomis...,"/pubmed/31699046","Davies MJ, Kristunas CA, Alshreef A, Dixon S, Eborall H, Glab A, Huddleston…	20(1):152. doi: 10.1186/s12875-019-1038-0.","BMC Fam Pract. 2019","PubMed","citation","PMID:31699046 | PMCID:PMC6839094","pubmed","31699046","create date:2019/11/09 | first author:Davies MJ",					0	No		study protocol	studie protocol
4105	L-arginine effect on inflammatory mediators: A systematic review of randomized controlled clinical trials.,"/pubmed/31699008","Mirhafez SR, Hariri M.","Int J Vitam Nutr Res. 2019 Nov 8:1-9. doi: 10.1024/0300-9831/a000619. [Epub ahead of print]","Int J Vitam Nutr Res. 2019","PubMed","citation","PMID:31699008","pubmed","31699008","create date:2019/11/09 | first author:Mirhafez SR",						1	No		Systematic Review	review/ meta-analyse
4118	Effect of caffeine on neuromuscular function following eccentric-based exercise.,"/pubmed/31697729","Santos-Mariano AC, Tomazini F, Felippe LC, Boari D, Bertuzzi R, De-Oliveira FR, Lima-Silva AE.","PLoS One. 2019 Nov 7	14(11):e0224794. doi: 10.1371/journal.pone.0224794. eCollection 2019. Erratum in: PLoS One. 2020 Mar 11	15(3):e0230470. ","PLoS One. 2019","PubMed","citation","PMID:31697729 | PMCID:PMC6837311","pubmed","31697729","create date:2019/11/08 | first author:Santos-Mariano AC",				0	Yes
4121	The effect of the artificial sweeteners on glucose metabolism in healthy adults: a randomized double-blinded crossover clinical trial.,"/pubmed/31697573","Ahmad SY, Friel JK, MacKay DS.","Appl Physiol Nutr Metab. 2019 Nov 7. doi: 10.1139/apnm-2019-0359. [Epub ahead of print]","Appl Physiol Nutr Metab. 2019","PubMed","citation","PMID:31697573","pubmed","31697573","create date:2019/11/08 | first au…						0	Yes
4123	Communication With Older Patients With Cancer Using Geriatric Assessment: A Cluster-Randomized Clinical Trial From the National Cancer Institute Community Oncology Research Program.,"/pubmed/31697365","Mohile SG, Epstein RM, Hurria A, Heckler CE, Canin B, Culakova E, Duberstein P, Gilmore N, Xu H, Plumb S, Wells M, Lowenstein LM, Flannery MA, Janelsins M, Magnuson A, Loh KP, Kleckner AS, Mustian …						0	Yes
4136	Liraglutide reduces hyperglycaemia and body weight in overweight, dysregulated insulin-pump-treated patients with type 1 diabetes: The Lira Pump trial-a randomized, double-blinded, placebo-controlled trial.,"/pubmed/31696598","Dejgaard TF, Schmidt S, Frandsen CS, Vistisen D, Madsbad S, Andersen HU, NÃ¸rgaard K.","Diabetes Obes Metab. 2020 Apr	22(4):492-500. doi: 10.1111/dom.13911. Epub 2019 Dec 19.","Diabetes Obes Metab. 2020","PubMed","citation","PMID:31696598","pubmed","31696598","create date:2019/11/07 | first author:Dejgaard TF",					0	Yes
4146	Effect Of Peppermint Essence On The Pain And Anxiety Caused By Intravenous Catheterization In Cardiac Patients: A Randomized Controlled Trial.,"/pubmed/31695482","Akbari F, Rezaei M, Khatony A.","J Pain Res. 2019 Oct 21	12:2933-2939. doi: 10.2147/JPR.S226312. eCollection 2019.","J Pain Res. 2019","PubMed","citation","PMID:31695482 | PMCID:PMC6814313","pubmed","31695482","create date:2019/11/07 | first author:Akbari F",					0	Yes
4149	Wearable Technology To Reduce Sedentary Behavior And CVD Risk In Older Adults: A Pilot Randomized Clinical Trial.,"/pubmed/31695350","Roberts LM, Jaeger BC, Baptista LC, Harper SA, Gardner AK, Jackson EA, Pekmezi D, Sandesara B, Manini TM, Anton SD, Buford TW.","Clin Interv Aging. 2019 Oct 23	14:1817-1828. doi: 10.2147/CIA.S222655. eCollection 2019.","Clin Interv Aging. 2019","PubMed","citation","PMID:31695350 | PMCID:PMC6815758","pubmed","31695350","create date:2019/11/07 | first author:Roberts LM",					0	No		pilot study	pilot studie
4157	Oral Ondansetron Administration to Dehydrated Children in Pakistan: A Randomized Clinical Trial.,"/pubmed/31694979","Freedman SB, Soofi SB, Willan AR, Williamson-Urquhart S, Siddiqui E, Xie J, Dawoud F, Bhutta ZA.","Pediatrics. 2019 Dec	144(6). pii: e20192161. doi: 10.1542/peds.2019-2161. Epub 2019 Nov 6.","Pediatrics. 2019","PubMed","citation","PMID:31694979","pubmed","31694979","create date:2019/11/07 | first author:Freedman SB",					0	Yes
4182	Efficacy of a Tetravalent Dengue Vaccine in Healthy Children and Adolescents.,"/pubmed/31693803","Biswal S, Reynales H, Saez-Llorens X, Lopez P, Borja-Tabora C, Kosalaraksa P, Sirivichayakul C, Watanaveeradej V, Rivera L, Espinoza F, Fernando L, Dietze R, Luz K, VenÃ¢ncio da Cunha R, Jimeno J, LÃ³pez-Medina E, Borkowski A, Brose M, Rauscher M, LeFevre I, Bizjajeva S, Bravo L, et al.","N Engl J Me…	381(21):2009-2019. doi: 10.1056/NEJMoa1903869. Epub 2019 Nov 6.","N Engl J Med. 2019","PubMed","citation","PMID:31693803","pubmed","31693803","create date:2019/11/07 | first author:Biswal S",					0	Yes
4203	Efficacy and safety of empagliflozin as add-on to insulin in Japanese patients with type 2 diabetes: A randomized, double-blind, placebo-controlled trial.,"/pubmed/31692244","Sone H, Kaneko T, Shiki K, Tachibana Y, Pfarr E, Lee J, Tajima N.","Diabetes Obes Metab. 2020 Mar	22(3):417-426. doi: 10.1111/dom.13909. Epub 2019 Dec 20.","Diabetes Obes Metab. 2020","PubMed","citation","PMID:31692244 | PMCID:PMC7065067","pubmed","31692244","create date:2019/11/07 | first author:Sone H",					1	Yes
4229	Prophylactic levofloxacin to prevent infections in newly diagnosed symptomatic myeloma: the TEAMM RCT.,"/pubmed/31690402","Drayson MT, Bowcock S, Planche T, Iqbal G, Pratt G, Yong K, Wood J, Raynes K, Higgins H, Dawkins B, Meads D, Hulme CT, Whittaker AC, Hawkey P, Low E, Dunn JA.","Health Technol Assess. 2019 Nov	23(62):1-94. doi: 10.3310/hta23620.","Health Technol Assess. 2019","PubMed","citation","PMID:31690402 | PMCID:PMC6859427","pubmed","31690402","create date:2019/11/07 | first author:Drayson MT",					1	Yes
4230	Omentopexy with GlubranÂ®2 for reducing complications after laparoscopic sleeve gastrectomy: results of a randomized controlled study.,"/pubmed/31690312","Pilone V, Tramontano S, Renzulli M, Romano M, Monda A, Albanese A, Foletto M.","BMC Surg. 2019 Nov 5	19(Suppl 1):56. doi: 10.1186/s12893-019-0507-7.","BMC Surg. 2019","PubMed","citation","PMID:31690312 | PMCID:PMC6829794","pubmed","31690312","create date:2019/11/07 | first author:Pilone V",					0	Yes
4236	Effects of single ingestion of rice cracker and cooked rice with high resistant starch on postprandial glucose and insulin responses in healthy adults: two randomized, single-blind, cross-over trials.,"/pubmed/31690219","Saito Y, Watanabe T, Sasaki T, Watanabe K, Hirayama M, Fujita N.","Biosci Biotechnol Biochem. 2020 Feb	84(2):365-371. doi: 10.1080/09168451.2019.1687282. Epub 2019 Nov 5.","Biosci Biotechnol Biochem. 2020","PubMed","citation","PMID:31690219","pubmed","31690219","create date:2019/11/07 | first author:Saito Y",					0	Yes
4240	Trigger Finger Corticosteroid Injection With and Without Local Anesthetic: A Randomized, Double-Blind Controlled Trial.,"/pubmed/31690121","Patrinely JR Jr, Johnson SP, Drolet BC.","Hand (N Y). 2019 Nov 5:1558944719884663. doi: 10.1177/1558944719884663. [Epub ahead of print]","Hand (N Y). 2019","PubMed","citation","PMID:31690121","pubmed","31690121","create date:2019/11/07 | first author:Patrinel…						0	Yes
4248	Lumbar disc reherniation prevention with a bone-anchored annular closure device: 1-year results of a randomized trial.,"/pubmed/31689835","van den Brink W, FlÃ¼h C, Miller LE, Klassen PD, Bostelmann R.","Medicine (Baltimore). 2019 Nov	98(44):e17760. doi: 10.1097/MD.0000000000017760.","Medicine (Baltimore). 2019","PubMed","citation","PMID:31689835 | PMCID:PMC6946572","pubmed","31689835","create date:2019/11/07 | first author:van den Brink W",					0	Yes
4251	The efficacy and safety of Kyung-Ok-Ko on cancer-related fatigue in lung cancer patients: Study protocol for a randomized, patients-assessor blind, placebo-controlled, parallel-group, single-center trial.,"/pubmed/31689808","Kim KI, Kong M, Lee SH, Lee BJ.","Medicine (Baltimore). 2019 Nov	98(44):e17717. doi: 10.1097/MD.0000000000017717.","Medicine (Baltimore). 2019","PubMed","citation","PMID:31689808 | PMCID:PMC6946369","pubmed","31689808","create date:2019/11/07 | first author:Kim KI",					0	No		study protocol	studie protocol
4256	A randomized clinical trial of comprehensive education and care program compared to basic care for reducing anxiety and depression and improving quality of life and survival in patients with hepatocellular carcinoma who underwent surgery.,"/pubmed/31689758","Wang J, Yan C, Fu A.","Medicine (Baltimore). 2019 Nov	98(44):e17552. doi: 10.1097/MD.0000000000017552.","Medicine (Baltimore). 2019","PubMed","citation","PMID:31689758 | PMCID:PMC6946196","pubmed","31689758","create date:2019/11/07 | first author:Wang J",					0	Yes
4262	Cost-effectiveness analysis of PSA-based mass screening: Evidence from a randomised controlled trial combined with register data.,"/pubmed/31689326","Booth N, Rissanen P, Tammela TLJ, Kujala P, Stenman UH, Taari K, Talala K, Auvinen A.","PLoS One. 2019 Nov 5	14(11):e0224479. doi: 10.1371/journal.pone.0224479. eCollection 2019.","PLoS One. 2019","PubMed","citation","PMID:31689326 | PMCID:PMC6830755","pubmed","31689326","create date:2019/11/07 | first author:Booth N",					0	No		cost-effectiveness analysis	secundaire analyse
4278	Comment on: Somatostatin as inflow modulator in liver-transplant recipients with severe portal hypertension-A randomized trial.,"/pubmed/31688273","Hakeem AR, Rammohan A, Reddy MS, Rela M.","Ann Surg. 2019 Oct 31. doi: 10.1097/SLA.0000000000003680. [Epub ahead of print] No abstract available. ","Ann Surg. 2019","PubMed","citation","PMID:31688273","pubmed","31688273","create date:2019/11/07 | firs…						0	No		comment	geen research paper
4285	Virtual Reality-Delivered Mirror Visual Feedback and Exposure Therapy for FND: A Midpoint Report of a Randomized Controlled Feasibility Study.,"/pubmed/31687867","Bullock K, Won AS, Bailenson J, Friedman R.","J Neuropsychiatry Clin Neurosci. 2020 Winter	32(1):90-94. doi: 10.1176/appi.neuropsych.19030071. Epub 2019 Nov 5.","J Neuropsychiatry Clin Neurosci. 2020","PubMed","citation","PMID:31687867","pubmed","31687867","create date:2019/11/07 | first author:Bullock K",					0	Yes		mid-point results
4292	A randomised controlled feasibility trial and qualitative evaluation of an early years language development intervention: study protocol of the 'outcomes of Talking Together evaluation and results' (oTTer) project.,"/pubmed/31687175","Bowyer-Crane C, Nielsen D, Bryant M, Dharni N, Heald R, Storr C, Dickerson J.","Pilot Feasibility Stud. 2019 Oct 29	5:119. doi: 10.1186/s40814-019-0498-2. eCollection 2019.","Pilot Feasibility Stud. 2019","PubMed","citation","PMID:31687175 | PMCID:PMC6819528","pubmed","31687175","create date:2019/11/07 | first author:Bowyer-Crane C",					0	No		study protocol	studie protocol
4304	Prebiotic UG1601 mitigates constipation-related events in association with gut microbiota: A randomized placebo-controlled intervention study.,"/pubmed/31686768","Chu JR, Kang SY, Kim SE, Lee SJ, Lee YC, Sung MK.","World J Gastroenterol. 2019 Oct 28	25(40):6129-6144. doi: 10.3748/wjg.v25.i40.6129.","World J Gastroenterol. 2019","PubMed","citation","PMID:31686768 | PMCID:PMC6824284","pubmed","31686768","create date:2019/11/07 | first author:Chu JR",					1	Yes
4306	Use of Exogenous Hyaluronic Acid for the Treatment of Patellar Chondropathy- A Six-Month Randomized Controlled Trial.,"/pubmed/31686712","Astur DC, Angelini FB, Santos MA, Arliani GG, Belangero PS, Cohen M.","Rev Bras Ortop (Sao Paulo). 2019 Sep	54(5):549-555. doi: 10.1055/s-0039-1697974. Epub 2019 Oct 29.","Rev Bras Ortop (Sao Paulo). 2019","PubMed","citation","PMID:31686712 | PMCID:PMC6819163","pubmed","31686712","create date:2019/11/07 | first author:Astur DC",					0	Yes
4328	Aerobic exercise and cognitive functioning in schizophrenia: A pilot randomized controlled trial.,"/pubmed/31685285","Shimada T, Ito S, Makabe A, Yamanushi A, Takenaka A, Kobayashi M.","Psychiatry Res. 2019 Dec	282:112638. doi: 10.1016/j.psychres.2019.112638. Epub 2019 Nov 1.","Psychiatry Res. 2019","PubMed","citation","PMID:31685285","pubmed","31685285","create date:2019/11/07 | first author:Shimada T",					0	No		pilot study	pilot studie
4348	Quasi-Randomized Trial of Effects of Perioperative Oral Hygiene Instruction on Inpatients with Heart Diseases Using a Behavioral Six-Step Method.,"/pubmed/31683872","Omori C, Ekuni D, Ohbayashi Y, Miyake M, Morita M.","Int J Environ Res Public Health. 2019 Nov 1	16(21). pii: E4252. doi: 10.3390/ijerph16214252.","Int J Environ Res Public Health. 2019","PubMed","citation","PMID:31683872 | PMCID:PMC6862145","pubmed","31683872","create date:2019/11/07 | first author:Omori C",					0	Yes		quasi-randomized
4354	Computer-Navigated versus Conventional Total Knee Arthroplasty: A Meta-Analysis of Functional Outcomes from Level I and II Randomized Controlled Trials.,"/pubmed/31683347","Chin BZ, Seck VMH, Syn NL, Wee IJY, Tan SSH, O'Neill GK.","J Knee Surg. 2019 Nov 4. doi: 10.1055/s-0039-1700494. [Epub ahead of print]","J Knee Surg. 2019","PubMed","citation","PMID:31683347","pubmed","31683347","create date:2…						0	No		meta-analysis	review/ meta-analyse
4356	Effectiveness of a primary care nurse delivered educational intervention for patients with type 2 diabetes mellitus in promoting metabolic control and compliance with long-term therapeutic targets: Randomised controlled trial.,"/pubmed/31683226","De la Fuente Coria MC, Cruz-Cobo C, Santi-Cano MJ.","Int J Nurs Stud. 2020 Jan	101:103417. doi: 10.1016/j.ijnurstu.2019.103417. Epub 2019 Sep 6.","Int J Nurs Stud. 2020","PubMed","citation","PMID:31683226","pubmed","31683226","create date:2019/11/05 | first author:De la Fuente Coria MC",					0	Yes
4360	Comparison of Group Medical Visits Combined With Intensive Weight Management vs Group Medical Visits Alone for Glycemia in Patients With Type 2 Diabetes: A Noninferiority Randomized Clinical Trial.,"/pubmed/31682682","Yancy WS Jr, Crowley MJ, Dar MS, Coffman CJ, Jeffreys AS, Maciejewski ML, Voils CI, Bradley AB, Edelman D.","JAMA Intern Med. 2019 Nov 4. doi: 10.1001/jamainternmed.2019.4802. [Epub…						0	Yes
4376	Capsulectomy vs capsulotomy in total hip arthroplasty. Clinical outcomes and proprioception evaluation: Study protocol for a randomized, controlled, double blinded trial.,"/pubmed/31680746","Ometti M, Brambilla L, Gatti R, Tettamanti A, La Cava T, Pironti P, Fraschini G, Salini V.","J Orthop. 2019 Sep 12	16(6):526-533. doi: 10.1016/j.jor.2019.09.020. eCollection 2019 Nov-Dec.","J Orthop. 2019","PubMed","citation","PMID:31680746 | PMCID:PMC6818366","pubmed","31680746","create date:2019/11/05 | first author:Ometti M",					0	No		study protocol	studie protocol
4381	Respiratory and hemodynamic effects of three different sedative regimens for drug induced sleep endoscopy in sleep apnea patients. A prospective randomized study.,"/pubmed/31680496","Elkalla RS, El Mourad MB.","Minerva Anestesiol. 2020 Feb	86(2):132-140. doi: 10.23736/S0375-9393.19.13875-8. Epub 2019 Oct 28.","Minerva Anestesiol. 2020","PubMed","citation","PMID:31680496","pubmed","31680496","create date:2019/11/05 | first author:Elkalla RS",					0	Yes
4382	Efficacy of intraperitoneal bupivacaine, hydrocortisone, and magnesium sulfate in different combinations for pain relief after laparoscopic ovarian cystectomy: a double-blind randomized controlled trial.,"/pubmed/31680493","Gaballah KM, Habeeb RM, Abdallah SI.","Minerva Anestesiol. 2020 Jan	86(1):14-22. doi: 10.23736/S0375-9393.19.13550-X. Epub 2019 Oct 28.","Minerva Anestesiol. 2020","PubMed","citation","PMID:31680493","pubmed","31680493","create date:2019/11/05 | first author:Gaballah KM",					0	Yes
4407	Variable versus fixed-rate infusion of phenylephrine during cesarean delivery: a randomized controlled trial.,"/pubmed/31679509","Hasanin A, Habib S, Abdelwahab Y, Elsayad M, Mostafa M, Zayed M, Kamel MM, Hussein K, Refaat S, Fouda AY, Wali AA, Elshafaei KA, Mahmoud D, Amin S.","BMC Anesthesiol. 2019 Nov 3	19(1):197. doi: 10.1186/s12871-019-0879-3.","BMC Anesthesiol. 2019","PubMed","citation","PMID:31679509 | PMCID:PMC6827237","pubmed","31679509","create date:2019/11/05 | first author:Hasanin A",					0	Yes
4409	Efficacy of a Novel Annular Closure Device after Lumbar Discectomy in Korean Patients : A 24-Month Follow-Up of a Randomized Controlled Trial.,"/pubmed/31679318","Cho PG, Shin DA, Park SH, Ji GY.","J Korean Neurosurg Soc. 2019 Nov	62(6):691-699. doi: 10.3340/jkns.2019.0071. Epub 2019 Oct 30.","J Korean Neurosurg Soc. 2019","PubMed","citation","PMID:31679318 | PMCID:PMC6835150","pubmed","31679318","create date:2019/11/05 | first author:Cho PG",					0	Yes
4440	Regarding the article entitled "A smartphone application for reporting symptoms in adults with cystic fibrosis improves the detection of exacerbations: Results of a randomised controlled trial".,"/pubmed/31678013","Hoo ZH, Wildman MJ.","J Cyst Fibros. 2019 Oct 31. pii: S1569-1993(19)30902-6. doi: 10.1016/j.jcf.2019.09.017. [Epub ahead of print] No abstract available. ","J Cyst Fibros. 2019","PubM…						0	No		comment	geen research paper
4450	Ethnicity and health outcomes among people with epilepsy participating in an epilepsy self-management RCT.,"/pubmed/31677583","Kumar N, Aebi M, Lu E, Burant C, Sajatovic M.","Epilepsy Behav. 2019 Dec	101(Pt A):106469. doi: 10.1016/j.yebeh.2019.106469. Epub 2019 Oct 31.","Epilepsy Behav. 2019","PubMed","citation","PMID:31677583","pubmed","31677583","create date:2019/11/05 | first author:Kumar N",					0	No		secondary analysis	secundaire analyse
4453	Sustained effects on attachment security in middle childhood: results from a randomized clinical trial of the Attachment and Biobehavioral Catch-up (ABC) intervention.,"/pubmed/31677152","Zajac L, Raby KL, Dozier M.","J Child Psychol Psychiatry. 2020 Apr	61(4):417-424. doi: 10.1111/jcpp.13146. Epub 2019 Nov 1.","J Child Psychol Psychiatry. 2020","PubMed","citation","PMID:31677152","pubmed","31677152","create date:2019/11/05 | first author:Zajac L",					0	Yes
4456	Delivery of long-term-injectable agents for TB by lay carers: pragmatic randomised trial.,"/pubmed/31676719","Cohen DB, Mbendera K, Maheswaran H, Mukaka M, Mangochi H, Phiri L, Madan J, Davies G, Corbett E, Squire B.","Thorax. 2020 Jan	75(1):64-71. doi: 10.1136/thoraxjnl-2018-212675. Epub 2019 Nov 1.","Thorax. 2020","PubMed","citation","PMID:31676719 | PMCID:PMC6929921","pubmed","31676719","create date:2019/11/05 | first author:Cohen DB",					0	Yes
4499	Incidence of postoperative pain after canal shaping by using Reciproc and Twisted File Adaptive systems: a prospective, randomized clinical trial.,"/pubmed/31673858","AlOmari T, AlThobiti G, AlThobaiti S, AlOufi F, Masuadi E, Jamleh A.","Clin Oral Investig. 2019 Nov 1. doi: 10.1007/s00784-019-03106-5. [Epub ahead of print]","Clin Oral Investig. 2019","PubMed","citation","PMID:31673858","pubmed","…						0	No		teeth randomised	niet bij mensen
4505	Comparing targeted thrust manipulation with general thrust manipulation in patients with low back pain. A general approach is as effective as a specific one. A randomised controlled trial.,"/pubmed/31673401","McCarthy CJ, Potter L, Oldham JA.","BMJ Open Sport Exerc Med. 2019 Oct 5	5(1):e000514. doi: 10.1136/bmjsem-2019-000514. eCollection 2019.","BMJ Open Sport Exerc Med. 2019","PubMed","citation","PMID:31673401 | PMCID:PMC6797393","pubmed","31673401","create date:2019/11/02 | first author:McCarthy CJ",					0	Yes
4541	Smartphone Application in Postgraduate Clinical Psychology Training: Trainees' Perspectives.,"/pubmed/31671592","Choo CC, Devakaran B, Chew PKH, Zhang MWB.","Int J Environ Res Public Health. 2019 Oct 30	16(21). pii: E4206. doi: 10.3390/ijerph16214206.","Int J Environ Res Public Health. 2019","PubMed","citation","PMID:31671592 | PMCID:PMC6862580","pubmed","31671592","create date:2019/11/02 | first author:Choo CC",					1	No		psychology trainees	geen medische interventie
4557	The effect of foot reflexology on fatigue, pain, and sleep quality in lymphoma patients: A clinical trial.,"/pubmed/31669916","Rambod M, Pasyar N, Shamsadini M.","Eur J Oncol Nurs. 2019 Dec	43:101678. doi: 10.1016/j.ejon.2019.101678. Epub 2019 Oct 18.","Eur J Oncol Nurs. 2019","PubMed","citation","PMID:31669916","pubmed","31669916","create date:2019/11/02 | first author:Rambod M",					0	Yes
4573	Tolerability and efficacy of the concentration of iodine solution during esophageal chromoendoscopy: a double-blind randomized controlled trial.,"/pubmed/31669091","Gotoda T, Kanzaki H, Okamoto Y, Obayashi Y, Baba Y, Hamada K, Sakae H, Abe M, Iwamuro M, Kawano S, Kawahara Y, Okada H.","Gastrointest Endosc. 2020 Apr	91(4):763-770. doi: 10.1016/j.gie.2019.10.022. Epub 2019 Oct 25.","Gastrointest Endosc. 2020","PubMed","citation","PMID:31669091","pubmed","31669091","create date:2019/11/02 | first author:Gotoda T",					0	Yes
4578	Use of a serious game to strengthen medication adherence in euthymic patients with bipolar disorder following a psychoeducational programme: A randomized controlled trial.,"/pubmed/31668996","Maurin KD, Girod C, Consolini JL, Belzeaux R, Etain B, Cochet B, Leboyer M, Genty C, Gamon L, Picot MC, Courtet P, OliÃ© DE.","J Affect Disord. 2020 Feb 1	262:182-188. doi: 10.1016/j.jad.2019.10.008. Epub 2019 Oct 9.","J Affect Disord. 2020","PubMed","citation","PMID:31668996","pubmed","31668996","create date:2019/11/02 | first author:Maurin KD",					0	Yes
4601	Yoga, Physical Therapy, and Back Pain Education for Sleep Quality in Low-Income Racially Diverse Adults with Chronic Low Back Pain: a Secondary Analysis of a Randomized Controlled Trial.,"/pubmed/31667747","Roseen EJ, Gerlovin H, Femia A, Cho J, Bertisch S, Redline S, Sherman KJ, Saper R.","J Gen Intern Med. 2020 Jan	35(1):167-176. doi: 10.1007/s11606-019-05329-4. Epub 2019 Oct 30.","J Gen Intern Med. 2020","PubMed","citation","PMID:31667747 | PMCID:PMC6957649","pubmed","31667747","create date:2019/11/02 | first author:Roseen EJ",					0	No		secondary analysis	secundaire analyse
4617	Impact of Removable Partial Denture Type on Patient Satisfaction and Abutment Survival Rate-RCT.,"/pubmed/31666857","Sadek SA, Elawady D.","Open Access Maced J Med Sci. 2019 Aug 14	7(15):2513-2519. doi: 10.3889/oamjms.2019.668. eCollection 2019 Aug 15.","Open Access Maced J Med Sci. 2019","PubMed","citation","PMID:31666857 | PMCID:PMC6814483","pubmed","31666857","create date:2019/11/02 | first author:Sadek SA",					0	Yes
4633	Intranasal Scopolamine for Motion Sickness.,"/pubmed/31666152","Stankovic AS, Alvarenga DL, Coleman Daniels VR, Simmons RG, Buckey JC, Putcha L.","Aerosp Med Hum Perform. 2019 Nov 1	90(11):917-924. doi: 10.3357/AMHP.5456.2019.","Aerosp Med Hum Perform. 2019","PubMed","citation","PMID:31666152","pubmed","31666152","create date:2019/11/02 | first author:Stankovic AS",					0	Yes
4639	Combination treatment of autologous bone marrow stem cell transplantation and hyperbaric oxygen therapy for type 2 diabetes mellitus: A randomized controlled trial.,"/pubmed/31665912","Estrada EJ, Decima JL, Bortman G, Roberti J, Romero EB, Samaja G, Saavedra AR, MartÃ­nez G, GutiÃ©rrez S.","Cell Transplant. 2019 Dec	28(12):1632-1640. doi: 10.1177/0963689719883813. Epub 2019 Oct 30.","Cell Transplant. 2019","PubMed","citation","PMID:31665912 | PMCID:PMC6923554","pubmed","31665912","create date:2019/11/02 | first author:Estrada EJ",					0	Yes
4643	Anti-Tumor Activity and Safety of Multikinase Inhibitors in Advanced and/or Metastatic Thyroid Cancer: A Systematic Review and Network Meta-Analysis of Randomized Controlled Trials.,"/pubmed/31665790","Tsoli M, Alexandraki KI, Spei ME, Kaltsas GA, Daskalakis K.","Horm Metab Res. 2020 Jan	52(1):25-31. doi: 10.1055/a-1023-4214. Epub 2019 Oct 30. Erratum in: Horm Metab Res. 2020 Jan	52(1):e1. ","Horm Metab Res. 2020","PubMed","citation","PMID:31665790","pubmed","31665790","create date:2019/10/31 | first author:Tsoli M",				0	No		systematic Review & Meta-analysis	review/ meta-analyse
4647	Correction: Effect of early measles vaccine on pneumococcal colonization: A randomized trial from Guinea-Bissau.,"/pubmed/31665178","Hansen NS, Byberg S, Jacobsen LH, Bjerregaard-Andersen M, Jensen AKG, Martins C, Aaby P, Jensen JS, Benn CS, Whittle H.","PLoS One. 2019 Oct 30	14(10):e0224782. doi: 10.1371/journal.pone.0224782. eCollection 2019.","PLoS One. 2019","PubMed","citation","PMID:31665178 | PMCID:PMC6821083","pubmed","31665178","create date:2019/10/31 | first author:Hansen NS",					0	No		correction	geen research paper
4706	TBCRC023: A Randomized Phase II Neoadjuvant Trial of Lapatinib Plus Trastuzumab Without Chemotherapy for 12 versus 24 Weeks in Patients with HER2-Positive Breast Cancer.,"/pubmed/31662331","Rimawi MF, Niravath P, Wang T, Rexer BN, Forero A, Wolff AC, Nanda R, Storniolo AM, Krop I, Goetz MP, Nangia JR, Jiralerspong S, Pavlick A, Veeraraghavan J, De Angelis C, Gutierrez C, Schiff R, Hilsenbeck SG, …	Translational Breast Cancer Research Consortium..","Clin Cancer Res. 2020 Feb 15	26(4):821-827. doi: 10.1158/1078-0432.CCR-19-0851. Epub 2019 Oct 29.","Clin Cancer Res. 2020","PubMed","citation","PMID:31662331","pubmed","31662331","create date:2019/10/31 | first author:Rimawi MF",				0	Yes
4708	Comparing acupressure with aromatherapy using Citrus aurantium in terms of their effectiveness in sleep quality in patients undergoing percutaneous coronary interventions: A randomized clinical trial.,"/pubmed/31662239","Asgari MR, Vafaei-Moghadam A, Babamohamadi H, Ghorbani R, Esmaeili R.","Complement Ther Clin Pract. 2020 Feb	38:101066. doi: 10.1016/j.ctcp.2019.101066. Epub 2019 Oct 23.","Complement Ther Clin Pract. 2020","PubMed","citation","PMID:31662239","pubmed","31662239","create date:2019/10/31 | first author:Asgari MR",					0	Yes
4737	Type I interferon gene signature test-low and -high patients with systemic lupus erythematosus have distinct gene expression signatures.,"/pubmed/31660791","Brohawn PZ, Streicher K, Higgs BW, Morehouse C, Liu H, Illei G, Ranade K.","Lupus. 2019 Nov	28(13):1524-1533. doi: 10.1177/0961203319885447. Epub 2019 Oct 29.","Lupus. 2019","PubMed","citation","PMID:31660791","pubmed","31660791","create date:2019/10/30 | first author:Brohawn PZ",					0	No		blood samples, secundaire analyse	secundaire analyse
4738	A randomised controlled trial of perivenous tumescent anaesthesia in addition to general anaesthesia for surgical ligation and stripping of the great saphenous vein.,"/pubmed/31660788","Nandhra S, Wallace T, El-Sheikha J, Carradice D, Chetter I.","Phlebology. 2019 Oct 29:268355519885221. doi: 10.1177/0268355519885221. [Epub ahead of print] No abstract available. ","Phlebology. 2019","PubMed","cit…						0	Yes
4745	Randomized Comparison of Bare Metal or Drug-Eluting Stent versus Drug Coated Balloon in Non-ST-Elevation Myocardial Infarction - PEPCAD NSTEMI.,"/pubmed/31659986","Scheller B, Ohlow MA, Ewen S, Kische S, Rudolph TK, Clever YP, Wagner A, Richter S, El-Garhy M, BÃ¶hm M, Degenhardt R, Mahfoud F, Lauer B	Collaborators..","EuroIntervention. 2019 Oct 29. pii: EIJ-D-19-00723. doi: 10.4244/EIJ-D-19-00723. [Epub ahead of print]","EuroIntervention. 2019","PubMed","citation","PMID:31659986","pubmed","31659986","create date:2019/10/30 | first author:Scheller B",					0	Yes
4764	Osteopathic manipulation treatment versus therapeutic exercises in patients with chronic nonspecific low back pain: A randomized, controlled and double-blind study.,"/pubmed/31658037","de Oliveira Meirelles F, de Oliveira Muniz Cunha JC, da Silva EB.","J Back Musculoskelet Rehabil. 2019 Oct 14. doi: 10.3233/BMR-181355. [Epub ahead of print]","J Back Musculoskelet Rehabil. 2019","PubMed","citation…						0	Yes
4767	Pharmacodynamics of 250 mg and 500 mg oral furosemide in peritoneal dialysisâ€©.,"/pubmed/31657712","Leclerc S, Laurin LP, Lafrance JP, Lamarche C, Ouimet D, Paquette F, Pichette V, Nadeau-Fredette AC.","Int J Clin Pharmacol Ther. 2019 Dec	57(12):603-606. doi: 10.5414/CP203594.","Int J Clin Pharmacol Ther. 2019","PubMed","citation","PMID:31657712","pubmed","31657712","create date:2019/10/29 | first author:Leclerc S",					0	Yes
4774	Cost-effectiveness of exercise therapy in patients with coronary heart disease, chronic heart failure and associated risk factors: A systematic review of economic evaluations of randomized clinical trials.,"/pubmed/31657233","Oldridge N, Taylor RS.","Eur J Prev Cardiol. 2019 Oct 26:2047487319881839. doi: 10.1177/2047487319881839. [Epub ahead of print]","Eur J Prev Cardiol. 2019","PubMed","citatio…						0	No		Systematic Review	review/ meta-analyse
4782	Aerobic exercise modulates cytokine profile and sleep quality in elderly.,"/pubmed/31656505","Abd El-Kader SM, Al-Jiffri OH.","Afr Health Sci. 2019 Jun	19(2):2198-2207. doi: 10.4314/ahs.v19i2.45.","Afr Health Sci. 2019","PubMed","citation","PMID:31656505 | PMCID:PMC6794533","pubmed","31656505","create date:2019/10/28 | first author:Abd El-Kader SM",					0	Yes
4802	A comparison of the statistical performance of different meta-analysis models for the synthesis of subgroup effects from randomized clinical trials.,"/pubmed/31655550","da Costa BR, Sutton AJ.","BMC Med Res Methodol. 2019 Oct 26	19(1):198. doi: 10.1186/s12874-019-0831-8.","BMC Med Res Methodol. 2019","PubMed","citation","PMID:31655550 | PMCID:PMC6815379","pubmed","31655550","create date:2019/10/28 | first author:da Costa BR",					1	No		non-human, comparison of methods	niet bij mensen
4838	Interruption of Dual Antiplatelet Therapy Within Six Months After Coronary Stents (from the Dual Antiplatelet Therapy Study).,"/pubmed/31653353","Stefanescu Schmidt AC, Steg PG, Yeh RW, Kereiakes DJ, Tanguay JF, Hsieh WH, Massaro JM, Mauri L, Cutlip DE	DAPT Investigators..","Am J Cardiol. 2019 Dec 15	124(12):1813-1820. doi: 10.1016/j.amjcard.2019.09.006. Epub 2019 Sep 26.","Am J Cardiol. 2019","PubMed","citation","PMID:31653353","pubmed","31653353","create date:2019/10/28 | first author:Stefanescu Schmidt AC",				0	No		secondary analysis	secundaire analyse
4865	Incisional hernia rate after ileostomy closure in lateral pararectal stoma versus transrectal stoma placement: follow-up of the randomized PATRASTOM trial.,"/pubmed/31652025","Seyfried S, Lucas V, Galata C, ReiÃŸfelder C, WeiÃŸ C, Kienle P, Hardt J.","Colorectal Dis. 2020 Apr	22(4):445-451. doi: 10.1111/codi.14887. Epub 2019 Nov 12.","Colorectal Dis. 2020","PubMed","citation","PMID:31652025","pubmed","31652025","create date:2019/10/28 | first author:Seyfried S",					0	No		secondary analysis	secundaire analyse
4876	Treatment of Symptomatic Convergence Insufficiency in Children Enrolled in the Convergence Insufficiency Treatment Trial-Attention & Reading Trial: A Randomized Clinical Trial.,"/pubmed/31651593","CITT-ART Investigator Group..","Optom Vis Sci. 2019 Nov	96(11):825-835. doi: 10.1097/OPX.0000000000001443.","Optom Vis Sci. 2019","PubMed","citation","PMID:31651593 | PMCID:PMC6855327","pubmed","31651593","create date:2019/10/28 | first author:CITT-ART Investigator Group.",					1	Yes
4878	Hydrocortisone Compared with Placebo in Patients with Septic Shock Satisfying the Sepsis-3 Diagnostic Criteria and APROCCHSS Study Inclusion Criteria: A Post Hoc Analysis of the ADRENAL Trial.,"/pubmed/31651531","Venkatesh B, Finfer S, Cohen J, Rajbhandari D, Arabi Y, Bellomo R, Billot L, Glass P, Joyce C, Li Q, McArthur C, Perner A, Rhodes A, Thompson K, Webb S, Myburgh J.","Anesthesiology. 2019…	131(6):1292-1300. doi: 10.1097/ALN.0000000000002955.","Anesthesiology. 2019","PubMed","citation","PMID:31651531","pubmed","31651531","create date:2019/10/28 | first author:Venkatesh B",					0	No		post-hoc analyis	secundaire analyse
4881	A Promising Food-Coaching Intervention Program to Achieve Optimal Gestational Weight Gain in Overweight and Obese Pregnant Women: Pilot Randomized Controlled Trial of a Smartphone App.,"/pubmed/31651407","Li LJ, Aris IM, Han WM, Tan KH.","JMIR Form Res. 2019 Oct 24	3(4):e13013. doi: 10.2196/13013.","JMIR Form Res. 2019","PubMed","citation","PMID:31651407 | PMCID:PMC6914273","pubmed","31651407","create date:2019/10/28 | first author:Li LJ",					0	No		pilot study	pilot studie
4885	Psychodynamic case formulations without technical language: a reliability study.,"/pubmed/31651367","SÃ¸rbye Ã˜, Dahl HJ, Eells TD, Amlo S, Hersoug AG, Haukvik UK, Hartberg CB, HÃ¸glend PA, Ulberg R.","BMC Psychol. 2019 Oct 24	7(1):67. doi: 10.1186/s40359-019-0337-5.","BMC Psychol. 2019","PubMed","citation","PMID:31651367 | PMCID:PMC6813052","pubmed","31651367","create date:2019/10/28 | first author:SÃ¸rbye Ã˜",					0	No		reliability study	experimentele studie maar geen RCT
4886	Protocol for a multi-centered, stepped wedge, cluster randomized controlled trial of the de-adoption of oral chlorhexidine prophylaxis and implementation of an oral care bundle for mechanically ventilated critically ill patients: the CHORAL study.,"/pubmed/31651364","Dale CM, Rose L, Carbone S, Smith OM, Burry L, Fan E, Amaral ACK, McCredie VA, Pinto R, QuiÃ±onez CR, Sutherland S, Scales DC, Cuth…	20(1):603. doi: 10.1186/s13063-019-3673-0.","Trials. 2019","PubMed","citation","PMID:31651364 | PMCID:PMC6814100","pubmed","31651364","create date:2019/10/28 | first author:Dale CM",					0	No		study protocol	studie protocol
4887	Sahaj Samadhi meditation vs a Health Enhancement Program in improving late-life depression severity and executive function: study protocol for a two-site, randomized controlled trial.,"/pubmed/31651355","Peckham SB, Ionson E, Nassim M, Ojha K, Palaniyappan L, Gati J, ThebÃ©rge J, Lazosky A, Speechley M, BaruÅ¡s I, Rej S, Vasudev A.","Trials. 2019 Oct 24	20(1):605. doi: 10.1186/s13063-019-3682-z.","Trials. 2019","PubMed","citation","PMID:31651355 | PMCID:PMC6814044","pubmed","31651355","create date:2019/10/28 | first author:Peckham SB",					0	No		study protocol	studie protocol
4906	A Virtual Resiliency Intervention Promoting Resiliency for Parents of Children with Learning and Attentional Disabilities: A Randomized Pilot Trial.,"/pubmed/31650412","Park ER, Perez GK, Millstein RA, Luberto CM, Traeger L, Proszynski J, Chad-Friedman E, Kuhlthau KA.","Matern Child Health J. 2020 Jan	24(1):39-53. doi: 10.1007/s10995-019-02815-3.","Matern Child Health J. 2020","PubMed","citation","PMID:31650412","pubmed","31650412","create date:2019/10/28 | first author:Park ER",					0	No		pilot study	pilot studie
4911	mHealth nutrition and lifestyle intervention (mHENAL) to reduce cardiovascular disease risk in a middle-aged, overweight and obese population in Sri Lanka: Study protocol for a randomized controlled trial.,"/pubmed/31650073","Senarath U, Katulanda P, Fernando DN, Kalupahana NS, Partheepan K, Jayawardena R, Katulanda G, Dibley MJ.","Contemp Clin Trials Commun. 2019 Sep 19	16:100453. doi: 10.1016/j.conctc.2019.100453. eCollection 2019 Dec.","Contemp Clin Trials Commun. 2019","PubMed","citation","PMID:31650073 | PMCID:PMC6804801","pubmed","31650073","create date:2019/10/28 | first author:Senarath U",					0	No		study protocol	studie protocol
4943	[Value of SYNTAX revascularization index on evaluating the long-term prognosis of coronary artery disease patients with biodegradable polymer drug-eluting stents implantation].,"/pubmed/31648461","Qiu MH, Bian LY, Fang CA, Fan P, Zhao WC, Li J, Li Y, Han YL.","Zhonghua Xin Xue Guan Bing Za Zhi. 2019 Oct 24	47(10):790-797. doi: 10.3760/cma.j.issn.0253-3758.2019.10.005. Chinese. ","Zhonghua Xin Xue Guan Bing Za Zhi. 2019","PubMed","citation","PMID:31648461","pubmed","31648461","create date:2019/10/28 | first author:Qiu MH",					0	No		not in English. Chinese	niet engelstalig
4947	Effects of a 12-Week Chronic Stretch Training Program at Different Intensities on Joint and Muscle Mechanical Responses: A Randomized Clinical Trial.,"/pubmed/31648203","BeltrÃ£o NB, Ximenes Santos C, de Oliveira VMA, PirauÃ¡ ALT, Behm D, Pitangui ACR, de AraÃºjo RC.","J Sport Rehabil. 2019 Oct 24:1-9. doi: 10.1123/jsr.2018-0443. [Epub ahead of print]","J Sport Rehabil. 2019","PubMed","citation",…						0	Yes
4949	Effects of three different first-aid training methods on knowledge retention of caregivers and teachers: a randomized and longitudinal cohort study in China.,"/pubmed/31648067","Li F, Zhang JS, Sheng XY, Wang JL, Shen XM, Xia WP, Shen LX, Jiang F.","Public Health. 2020 Jan	178:97-104. doi: 10.1016/j.puhe.2019.08.021. Epub 2019 Oct 21.","Public Health. 2020","PubMed","citation","PMID:31648067","pubmed","31648067","create date:2019/10/28 | first author:Li F",					0	No		caregivers & teachers randomised training	geen medische interventie
4977	Influence of Ibuprofen on Bone Healing After Colles' Fracture: A Randomized Controlled Clinical Trial.,"/pubmed/31646668","Aliuskevicius M, Ã˜stgaard SE, Hauge EM, Vestergaard P, Rasmussen S.","J Orthop Res. 2020 Mar	38(3):545-554. doi: 10.1002/jor.24498. Epub 2019 Nov 5.","J Orthop Res. 2020","PubMed","citation","PMID:31646668","pubmed","31646668","create date:2019/10/28 | first author:Aliuskevicius M",					0	Yes
4985	Warrior Wellness: A randomized controlled pilot trial of the effects of exercise on physical function and clinical health risk factors in older military veterans with PTSD.,"/pubmed/31646339","Hall KS, Morey MC, Beckham JC, Bosworth HB, Sloane R, Pieper CF, Pebole MM.","J Gerontol A Biol Sci Med Sci. 2019 Oct 24. pii: glz255. doi: 10.1093/gerona/glz255. [Epub ahead of print]","J Gerontol A Biol S…						0	No		pilot study	pilot studie
5006	Emotion regulation as the mediator of reductions in anxiety and depression in the Unified Protocol (UP) for transdiagnostic treatment of emotional disorders: double-blind randomized clinical trial.,"/pubmed/31644691","Khakpoor S, Saed O, Armani Kian A.","Trends Psychiatry Psychother. 2019 Oct 17	41(3):227-236. doi: 10.1590/2237-6089-2018-0074. eCollection 2019.","Trends Psychiatry Psychother. 2019","PubMed","citation","PMID:31644691","pubmed","31644691","create date:2019/10/24 | first author:Khakpoor S",					0	Yes
5038	The effect of photobiomodulation therapy on nonsurgical periodontal treatment in patients with type 2 diabetes mellitus: a randomized controlled, single-blind, split-mouth clinical trial.,"/pubmed/31641967","Ã–zberk SS, GÃ¼ndoÄŸar H, Ã–zkaya M, Taner Ä°L, Erciyas K.","Lasers Med Sci. 2020 Mar	35(2):497-504. doi: 10.1007/s10103-019-02897-z. Epub 2019 Oct 23.","Lasers Med Sci. 2020","PubMed","citation","PMID:31641967","pubmed","31641967","create date:2019/10/24 | first author:Ã–zberk SS",					0	No		split mouth?	niet bij mensen
5041	Oral vs Intravenous Antibiotics for Patients With Klebsiella pneumoniae Liver Abscess: A Randomized, Controlled Noninferiority Study.,"/pubmed/31641767","Molton JS, Chan M, Kalimuddin S, Oon J, Young BE, Low JG, Salada BMA, Lee TH, Wijaya L, Fisher DA, Izharuddin E, Koh TH, Teo JWP, Krishnan PU, Tan BP, Woon WWL, Ding Y, Wei Y, Phillips R, Moorakonda R, Yuen KH, Cher BP, et al.","Clin Infect Dis.…						0	Yes
5043	Effect of a Daily Dose of Snacks Containing Maltitol or Stevia rebaudiana as Sweeteners in High Caries Risk Schoolchildren. A Double-blind RCT Study.,"/pubmed/31641701","Cocco F, Cagetti MG, Livesu R, Camoni N, Pinna R, LingstrÃ¶m P, Campus G.","Oral Health Prev Dent. 2019	17(6):515-522. doi: 10.3290/j.ohpd.a43329.","Oral Health Prev Dent. 2019","PubMed","citation","PMID:31641701","pubmed","31641701","create date:2019/10/24 | first author:Cocco F",					1	Yes
5057	Treatment of lateral ankle sprain with platelet-rich plasma: A randomized clinical study.,"/pubmed/31640921","Blanco-Rivera J, Elizondo-RodrÃ­guez J, Simental-MendÃ­a M, Vilchez-Cavazos F, PeÃ±a-MartÃ­nez VM, Acosta-Olivo C.","Foot Ankle Surg. 2019 Sep 28. pii: S1268-7731(18)30140-1. doi: 10.1016/j.fas.2019.09.004. [Epub ahead of print]","Foot Ankle Surg. 2019","PubMed","citation","PMID:31640921"…						0	Yes
5062	Enhanced recovery after surgery (ERAS) pathway for primary hip and knee arthroplasty: study protocol for a randomized controlled trial.,"/pubmed/31640757","Li J, Zhu H, Liao R.","Trials. 2019 Oct 22	20(1):599. doi: 10.1186/s13063-019-3706-8.","Trials. 2019","PubMed","citation","PMID:31640757 | PMCID:PMC6805414","pubmed","31640757","create date:2019/10/24 | first author:Li J",					0	No		study protocol	studie protocol
5068	Consensus in determining the resectability of locally progressed pancreatic ductal adenocarcinoma - results of the Conko-007 multicenter trial.,"/pubmed/31640628","Wittel UA, Lubgan D, Ghadimi M, Belyaev O, Uhl W, Bechstein WO, GrÃ¼tzmann R, Hohenberger WM, Schmid A, Jacobasch L, Croner RS, Reinacher-Schick A, Hopt UT, Pirkl A, Oettle H, Fietkau R, Golcher H.","BMC Cancer. 2019 Oct 22	19(1):979. doi: 10.1186/s12885-019-6148-5.","BMC Cancer. 2019","PubMed","citation","PMID:31640628 | PMCID:PMC6805375","pubmed","31640628","create date:2019/10/24 | first author:Wittel UA",					0	No		geen RCT	experimentele studie maar geen RCT
5074	Home-Based Exergaming on Preschoolers' Energy Expenditure, Cardiovascular Fitness, Body Mass Index and Cognitive Flexibility: A Randomized Controlled Trial.,"/pubmed/31640158","Gao Z, Lee JE, Zeng N, Pope ZC, Zhang Y, Li X.","J Clin Med. 2019 Oct 21	8(10). pii: E1745. doi: 10.3390/jcm8101745.","J Clin Med. 2019","PubMed","citation","PMID:31640158 | PMCID:PMC6832462","pubmed","31640158","create date:2019/10/24 | first author:Gao Z",					1	Yes
5079	Reply letter to: "Commentary on: Ketamine reduces pain and opioid consumption after total knee arthroplasty: A meta-analysis of randomized controlled studies".,"/pubmed/31639452","Wang C, Zhang J.","Int J Surg. 2019 Dec	72:43-44. doi: 10.1016/j.ijsu.2019.09.034. Epub 2019 Oct 19. No abstract available. ","Int J Surg. 2019","PubMed","citation","PMID:31639452","pubmed","31639452","create date:2019/10/23 | first author:Wang C",					0	No		reply to comment	geen research paper
5082	Evolution of high-sensitivity troponin-T and echocardiography parameters in patients undergoing high efficiency on-line hemodiafiltration versus conventional low-flux hemodialysis.,"/pubmed/31639150","Ethier I, Auger D, Beaulieu M, Wesolowska E, LÃ©vesque R.","PLoS One. 2019 Oct 22	14(10):e0223957. doi: 10.1371/journal.pone.0223957. eCollection 2019.","PLoS One. 2019","PubMed","citation","PMID:31639150 | PMCID:PMC6804981","pubmed","31639150","create date:2019/10/23 | first author:Ethier I",					0	Yes
5084	Correction to: Tracheal intubation in critically ill patients: a comprehensive systematic review of randomized trials.,"/pubmed/31639036","Cabrini L, Landoni G, Baiardo Redaelli M, Saleh O, Votta CD, Fominskiy E, Putzu A, de Souza CDS, Antonelli M, Bellomo R, Pelosi P, Zangrillo A.","Crit Care. 2019 Oct 21	23(1):325. doi: 10.1186/s13054-019-2634-z.","Crit Care. 2019","PubMed","citation","PMID:31639036 | PMCID:PMC6805534","pubmed","31639036","create date:2019/10/23 | first author:Cabrini L",					0	No		correction	geen research paper
5097	Preventive analgesia with pregabalin in laparoscopic cholecystectomy post-operated patients.,"/pubmed/31638608","Trujillo-Esteves C, Mayoral-Flores NH, Soto-Rivera B, Rosas-Barrientos JV.","Gac Med Mex. 2019	155(Suppl 1):S13-S16. doi: 10.24875/GMM.M19000283.","Gac Med Mex. 2019","PubMed","citation","PMID:31638608","pubmed","31638608","create date:2019/10/23 | first author:Trujillo-Esteves C",					0	Yes
5102	Effects of a short workplace exercise program on body composition in women: A randomized controlled trial.,"/pubmed/31638477","Iturriaga T, Barcelo O, Diez-Vega I, Cordero J, Pulgar S, Fernandez-Luna A, Perez-Ruiz M.","Health Care Women Int. 2020 Feb	41(2):133-146. doi: 10.1080/07399332.2019.1679813. Epub 2019 Oct 22.","Health Care Women Int. 2020","PubMed","citation","PMID:31638477","pubmed","31638477","create date:2019/10/23 | first author:Iturriaga T",					1	Yes
5103	Comparison of ramosetron and ondansetron for the prevention of postoperative nausea and vomiting in patients undergoing laparoscopic surgery: a meta-analysis of randomized controlled trials.,"/pubmed/31638464","Li Y, Deng R, Zhou J, Chen Y, Ouyang A.","J Int Med Res. 2019 Oct	47(10):4591-4603. doi: 10.1177/0300060519871171. Epub 2019 Sep 6. No abstract available. ","J Int Med Res. 2019","PubMed","citation","PMID:31638464 | PMCID:PMC6997786","pubmed","31638464","create date:2019/10/23 | first author:Li Y",					1	No		meta-analysis	review/ meta-analyse
5108	Effect of occlusal reduction on postendodontic pain: A systematic review and meta-analysis of randomised clinical trials.,"/pubmed/31638301","Nguyen D, Nagendrababu V, Pulikkotil SJ, Rossi-Fedele G.","Aust Endod J. 2019 Oct 22. doi: 10.1111/aej.12380. [Epub ahead of print] Review.","Aust Endod J. 2019","PubMed","citation","PMID:31638301","pubmed","31638301","create date:2019/10/23 | first author:…						0	No		systematic Review & Meta-analysis
5128	Re: Campochiaro etÂ al.: The Port Delivery System with ranibizumab for neovascular age-related macular degeneration: results from the randomized phase 2 Ladder clinical trial (Ophthalmology. 2019;126:1141-1154).,"/pubmed/31635710","Sharma A, Kumar N, Kuppermann BD, Francesco B.","Ophthalmology. 2019 Nov	126(11):e87-e88. doi: 10.1016/j.ophtha.2019.06.019. No abstract available. ","Ophthalmology. 2019","PubMed","citation","PMID:31635710","pubmed","31635710","create date:2019/10/23 | first author:Sharma A",					0	No		reaction	geen research paper
5131	Re: Hutnik etÂ al.: Selective laser trabeculoplasty versus argon laser trabeculoplasty in glaucoma patients treated previously with 360Â° selective laser trabeculoplasty: a randomized, single-blind, equivalence clinical trial (Ophthalmology. 2019;126:223-232).,"/pubmed/31635704","Das Mohapatra SS, Sarma P, Sangma CA, Tayab S, Paul S, Borgohain M.","Ophthalmology. 2019 Nov	126(11):e83. doi: 10.1016/j.ophtha.2019.04.043. No abstract available. ","Ophthalmology. 2019","PubMed","citation","PMID:31635704","pubmed","31635704","create date:2019/10/23 | first author:Das Mohapatra SS",					0	No		reaction	geen research paper
5139	Acupuncture for Carpal Tunnel Syndrome: A Randomized Controlled Trial Studying Changes in Clinical Symptoms and Electrodiagnostic Tests.,"/pubmed/31634868","Bahrami-Taghanaki H, Azizi H, Hasanabadi H, Jokar MH, Iranmanesh A, Khorsand-Vakilzadeh A, Badiee-Aval S.","Altern Ther Health Med. 2019 Oct 1. pii: AT5538. [Epub ahead of print]","Altern Ther Health Med. 2019","PubMed","citation","PMID:31634…						0	Yes
5144	The feasibility of a behavioral group intervention after weight-loss surgery: A randomized pilot trial.,"/pubmed/31634365","Lent MR, Campbell LK, Kelly MC, Lawson JL, Murakami JM, Gorrell S, Wood GC, Yohn MM, Ranck S, Petrick AT, Cunningham K, LaMotte ME, Still CD.","PLoS One. 2019 Oct 21	14(10):e0223885. doi: 10.1371/journal.pone.0223885. eCollection 2019.","PLoS One. 2019","PubMed","citation","PMID:31634365 | PMCID:PMC6802820","pubmed","31634365","create date:2019/10/22 | first author:Lent MR",					1	No		pilot study	pilot studie
5164	Intravenous Acetaminophen vs. Ketorolac in Terms of Pain Management in Prehospital Emergency Services: A Randomized Clinical Trial.,"/pubmed/31633092","Mahshidfar B, Rezai M, Abbasi S, Farsi D, Hafezimoghadam P, Mofidi M, Almasi R, Khosravi S.","Adv J Emerg Med. 2019 May 8	3(4):e37. doi: 10.22114/ajem.v0i0.130. eCollection 2019 Fall.","Adv J Emerg Med. 2019","PubMed","citation","PMID:31633092 | PMCID:PMC6789076","pubmed","31633092","create date:2019/10/22 | first author:Mahshidfar B",					0	Yes
5167	Randomized phase II trial reporting overall survival advantage by adding local consolidative therapy to systemic therapy for oligometastatic non-small cell lung cancer: another step forward on the long road of evidence-based medicine for oligometastatic disease.,"/pubmed/31632771","Windisch P, Guckenberger M.","J Thorac Dis. 2019 Sep	11(Suppl 15):S1869-S1873. doi: 10.21037/jtd.2019.08.123. No abstract available. ","J Thorac Dis. 2019","PubMed","citation","PMID:31632771 | PMCID:PMC6783767","pubmed","31632771","create date:2019/10/22 | first author:Windisch P",					1	No		comment	geen research paper
5177	Chlorhexidine gluconate transparent dressing does not decrease central line-associated bloodstream infection in critically ill patients: A randomized controlled trial.,"/pubmed/31631496","Yu K, Lu M, Meng Y, Zhao Y, Li Z.","Int J Nurs Pract. 2019 Dec	25(6):e12776. doi: 10.1111/ijn.12776. Epub 2019 Oct 20.","Int J Nurs Pract. 2019","PubMed","citation","PMID:31631496","pubmed","31631496","create date:2019/10/22 | first author:Yu K",					0	Yes
5193	Ultrasound-guided erector spinae plane block for postoperative analgesia in pediatric patients undergoing splenectomy: A prospective randomized controlled trial.,"/pubmed/31630465","Mostafa SF, Abdelghany MS, Abdelraheem TM, Abu Elyazed MM.","Paediatr Anaesth. 2019 Dec	29(12):1201-1207. doi: 10.1111/pan.13758. Epub 2019 Nov 8.","Paediatr Anaesth. 2019","PubMed","citation","PMID:31630465","pubmed","31630465","create date:2019/10/21 | first author:Mostafa SF",					0	Yes
5196	Sustained discontinuation of infliximab with a raising-dose strategy after obtaining remission in patients with rheumatoid arthritis: the RRRR study, a randomised controlled trial.,"/pubmed/31630117","Tanaka Y, Oba K, Koike T, Miyasaka N, Mimori T, Takeuchi T, Hirata S, Tanaka E, Yasuoka H, Kaneko Y, Murakami K, Koga T, Nakano K, Amano K, Ushio K, Atsumi T, Inoo M, Hatta K, Mizuki S, Nagaoka S, T…	79(1):94-102. doi: 10.1136/annrheumdis-2019-216169. Epub 2019 Oct 19.","Ann Rheum Dis. 2020","PubMed","citation","PMID:31630117 | PMCID:PMC6937411","pubmed","31630117","create date:2019/10/21 | first author:Tanaka Y",					0	Yes
5228	Comparison of diagnostic accuracy of dual-axis rotational versus standard coronary angiography.,"/pubmed/31628576","Jin ZG, Bai R, Li Y, Yang Y, Han W, Zhao Q, Zhang L, Liu HL.","Int J Cardiovasc Imaging. 2020 Feb	36(2):187-195. doi: 10.1007/s10554-019-01711-9. Epub 2019 Oct 18.","Int J Cardiovasc Imaging. 2020","PubMed","citation","PMID:31628576","pubmed","31628576","create date:2019/10/20 | first author:Jin ZG",					1	Yes
5230	A double-blind, placebo-controlled, phase II, randomized study of lovastatin therapy in the treatment of mildly active rheumatoid arthritis.,"/pubmed/31628482","Aranow C, Cush J, Bolster MB, Striebich CC, Dall'era M, Mackay M, Olech E, Frech T, Box J, Keating R, Wasko MC, St Clair W, Kivitz A, Huang W, Ricketts P, Welch B, Callahan S, Spychala M, Boyle K, York K, Keyes-Elstein L, Goldmuntz E, et …						0	Yes
5258	Investigation of burnout syndrome among electrical and building technology undergraduate students in Nigeria.,"/pubmed/31626127","Bakare J, Omeje HO, Yisa MA, Orji CT, Onyechi KCN, Eseadi C, Nwajiuba CA, Anyaegbunam EN.","Medicine (Baltimore). 2019 Oct	98(42):e17581. doi: 10.1097/MD.0000000000017581.","Medicine (Baltimore). 2019","PubMed","citation","PMID:31626127 | PMCID:PMC6824687","pubmed","31626127","create date:2019/10/19 | first author:Bakare J",					0	Yes
5266	Not All Garden-I and II Femoral Neck Fractures in the Elderly Should Be Fixed: Effect of Posterior Tilt on Rates of Subsequent Arthroplasty.,"/pubmed/31626010","Okike K, Udogwu UN, Isaac M, Sprague S, Swiontkowski MF, Bhandari M, Slobogean GP	FAITH Investigators..","J Bone Joint Surg Am. 2019 Oct 16	101(20):1852-1859. doi: 10.2106/JBJS.18.01256.","J Bone Joint Surg Am. 2019","PubMed","citation","PMID:31626010","pubmed","31626010","create date:2019/10/19 | first author:Okike K",				0	No		secondary analysis	secundaire analyse
5287	Are Bondable Buttons a Better Option than Intermaxillary Fixation Screws for Achieving Maxillomandibular Fixation? A Prospective Randomized Clinical Study.,"/pubmed/31624435","Rai A, Jain A, Datarkar A, Purohit S.","J Maxillofac Oral Surg. 2019 Dec	18(4):551-554. doi: 10.1007/s12663-019-01238-5. Epub 2019 May 13.","J Maxillofac Oral Surg. 2019","PubMed","citation","PMID:31624435 | PMCID:PMC6795916","pubmed","31624435","create date:2019/10/19 | first author:Rai A",					0	Yes
5328	How to evaluate effects of occupational therapy - lessons learned from an exploratory randomized controlled trial.,"/pubmed/31621606","Schaeffer E, Streich S, Wurster I, Schubert R, Reilmann R, Wolfram S, Berg D.","Parkinsonism Relat Disord. 2019 Oct	67:42-47. doi: 10.1016/j.parkreldis.2019.09.013. Epub 2019 Sep 19.","Parkinsonism Relat Disord. 2019","PubMed","citation","PMID:31621606","pubmed","31621606","create date:2019/10/18 | first author:Schaeffer E",					1	Yes
5344	Analgesic efficacy of erector spinae plane block in percutaneous nephrolithotomy : AÂ randomized controlled trial.,"/pubmed/31620856","Ibrahim M, Elnabtity AM.","Anaesthesist. 2019 Nov	68(11):755-761. doi: 10.1007/s00101-019-00673-w. Epub 2019 Oct 16.","Anaesthesist. 2019","PubMed","citation","PMID:31620856","pubmed","31620856","create date:2019/10/18 | first author:Ibrahim M",					0	Yes
5352	Influence of Ultra-High Hydrostatic Pressurizing Brown Rice on Cognitive Functions and Mental Health of Elderly Japanese Individuals: A 2-Year Randomized and Controlled Trial.,"/pubmed/31619653","Kuroda Y, Matsuzaki K, Wakatsuki H, Shido O, Harauma A, Moriguchi T, Sugimoto H, Yamaguchi S, Yoshino K, Hashimoto M.","J Nutr Sci Vitaminol (Tokyo). 2019	65(Supplement):S80-S87. doi: 10.3177/jnsv.65.S80.","J Nutr Sci Vitaminol (Tokyo). 2019","PubMed","citation","PMID:31619653","pubmed","31619653","create date:2019/10/18 | first author:Kuroda Y",					0	Yes
5356	Pragmatic randomised clinical trial of proton versus photon therapy for patients with non-metastatic breast cancer: the Radiotherapy Comparative Effectiveness (RadComp) Consortium trial protocol.,"/pubmed/31619413","Bekelman JE, Lu H, Pugh S, Baker K, Berg CD, de Gonzalez AB, Braunstein LZ, Bosch W, Chauhan C, Ellenberg S, Fang LC, Freedman GM, Hahn EA, Haffty BG, Khan AJ, Jimenez RB, Kesslering …	9(10):e025556. doi: 10.1136/bmjopen-2018-025556.","BMJ Open. 2019","PubMed","citation","PMID:31619413 | PMCID:PMC6797426","pubmed","31619413","create date:2019/10/18 | first author:Bekelman JE",					1	No		study protocol	studie protocol
5364	Combined nicotine patch with gum versus nicotine patch alone in smoking cessation in Hong Kong primary care clinics: a randomised controlled trial.,"/pubmed/31619205","Leung MKW, Bai D, Yip BHK, Fong MY, Lai PMH, Lai P, Lai ISY, Lam ZHW, Leung ATF, To DKY, Wong MT, Wong TK, Chao DVK.","BMC Public Health. 2019 Oct 16	19(1):1302. doi: 10.1186/s12889-019-7634-z.","BMC Public Health. 2019","PubMed","citation","PMID:31619205 | PMCID:PMC6796337","pubmed","31619205","create date:2019/10/18 | first author:Leung MKW",					0	Yes
5374	Modulation of T Regulatory and Dendritic Cell Phenotypes Following Ingestion of Bifidobacterium longum, AHCC(Â®) and Azithromycin in Healthy Individuals.,"/pubmed/31618905","Chowdhury AH, CÃ¡mara M, Verma C, Eremin O, Kulkarni AD, Lobo DN.","Nutrients. 2019 Oct 15	11(10). pii: E2470. doi: 10.3390/nu11102470.","Nutrients. 2019","PubMed","citation","PMID:31618905 | PMCID:PMC6835407","pubmed","31618905","create date:2019/10/18 | first author:Chowdhury AH",					0	Yes
5435	Patient views about the impact of ulcerative colitis and its management with drug treatment and surgery: a nested qualitative study within the CONSTRUCT trial.,"/pubmed/31615445","Rapport F, Clement C, Seagrove AC, Alrubaiy L, Hutchings HA, Williams JG.","BMC Gastroenterol. 2019 Oct 15	19(1):166. doi: 10.1186/s12876-019-1085-y.","BMC Gastroenterol. 2019","PubMed","citation","PMID:31615445 | PMCID:PMC6794775","pubmed","31615445","create date:2019/10/17 | first author:Rapport F",					0	No		secondary analysis	secundaire analyse
5456	Efficacy and Safety of Two Fosfomycin Regimens as Antimicrobial Prophylaxis for Transrectal Prostate Biopsy: A Randomised Study.,"/pubmed/31614361","D'Elia C, Mian C, Hanspeter E, Ladurner C, Palermo SM, Pycha S, Saleh O, Cai T, Spoladore G, Kafka M, Pycha A, Trenti E.","Urol Int. 2019	103(4):433-438. doi: 10.1159/000502851. Epub 2019 Oct 15.","Urol Int. 2019","PubMed","citation","PMID:31614361","pubmed","31614361","create date:2019/10/16 | first author:D'Elia C",					0	Yes
5471	Effect of a Nutritional and Behavioral Intervention on Energy-Reduced Mediterranean Diet Adherence Among Patients With Metabolic Syndrome: Interim Analysis of the PREDIMED-Plus Randomized Clinical Trial.,"/pubmed/31613346","SayÃ³n-Orea C, Razquin C, BullÃ³ M, Corella D, FitÃ³ M, Romaguera D, Vioque J, Alonso-GÃ³mez ÃM, WÃ¤rnberg J, MartÃ­nez JA, Serra-Majem L, Estruch R, Tinahones FJ, Lapetra J,…	322(15):1486-1499. doi: 10.1001/jama.2019.14630.","JAMA. 2019","PubMed","citation","PMID:31613346 | PMCID:PMC6802271","pubmed","31613346","create date:2019/10/16 | first author:SayÃ³n-Orea C",					0	Yes		interim results
5479	Fatigue management for adults living with HIV: A randomized controlled pilot study.,"/pubmed/31612533","Lee KA, Jong S, Gay CL.","Res Nurs Health. 2020 Jan	43(1):56-67. doi: 10.1002/nur.21987. Epub 2019 Oct 14.","Res Nurs Health. 2020","PubMed","citation","PMID:31612533","pubmed","31612533","create date:2019/10/16 | first author:Lee KA",					1	No		pilot study	pilot studie
5489	Increased Posterior Cingulate Functional Connectivity Following 6-Month High-Dose B-Vitamin Multivitamin Supplementation: A Randomized, Double-Blind, Placebo-Controlled Trial.,"/pubmed/31612139","Downey LA, Simpson TN, Ford TC, McPhee G, Suo C, Myers SP, Oliver C, Stough CKK.","Front Nutr. 2019 Sep 27	6:156. doi: 10.3389/fnut.2019.00156. eCollection 2019.","Front Nutr. 2019","PubMed","citation","PMID:31612139 | PMCID:PMC6776972","pubmed","31612139","create date:2019/10/16 | first author:Downey LA",					1	Yes
5493	Efficacy and tolerability of fourteen-day sequential quadruple regimen: pantoprazole, bismuth, amoxicillin, metronidazole and or furazolidone as first-line therapy for eradication of Helicobacter pylori: a randomized, double-blind clinical trial.,"/pubmed/31611747","Mansour-Ghanaei F, Samadi A, Joukar F, Tirgar Fakheri H, Hassanipour S, Ashoobi MT, Soltanipour S, Alizadeh A, Rezamand G, Fathalipo…	18:644-652. doi: 10.17179/excli2019-1613. eCollection 2019.","EXCLI J. 2019","PubMed","citation","PMID:31611747 | PMCID:PMC6785775","pubmed","31611747","create date:2019/10/16 | first author:Mansour-Ghanaei F",					0	Yes
5499	Acupuncture for Chemotherapy-Induced Peripheral Neuropathy in Breast Cancer Survivors: A Randomized Controlled Pilot Trial.,"/pubmed/31611333","Lu W, Giobbie-Hurder A, Freedman RA, Shin IH, Lin NU, Partridge AH, Rosenthal DS, Ligibel JA.","Oncologist. 2019 Oct 14. pii: theoncologist.2019-0489. doi: 10.1634/theoncologist.2019-0489. [Epub ahead of print]","Oncologist. 2019","PubMed","citation","PMI…						0	No		pilot study	pilot studie
5520	Dose Escalation of Naltrexone to Reduce Stress Responses Associated With Opioid Antagonist Induction: A Double-blind Randomized Trial.,"/pubmed/31609865","Badaras R, Jovaisa T, Lapinskiene I, Ivaskevicius J.","J Addict Med. 2019 Oct 11. doi: 10.1097/ADM.0000000000000560. [Epub ahead of print]","J Addict Med. 2019","PubMed","citation","PMID:31609865","pubmed","31609865","create date:2019/10/15 | f…						0	Yes
5542	Acute sleep hygiene strategy improves objective sleep latency following a late-evening soccer-specific training session: A randomized controlled trial.,"/pubmed/31608830","Vitale JA, La Torre A, Banfi G, Bonato M.","J Sports Sci. 2019 Dec	37(23):2711-2719. doi: 10.1080/02640414.2019.1661938. Epub 2019 Sep 6.","J Sports Sci. 2019","PubMed","citation","PMID:31608830","pubmed","31608830","create date:2019/10/15 | first author:Vitale JA",					0	Yes
5566	[Clinical Efficacy of Low-Dose Decitabine alone for Treatment of Myelodysplastic Syndrome].,"/pubmed/31607313","Shi R, Guo SQ, Chen YY, Liu S, Li YH.","Zhongguo Shi Yan Xue Ye Xue Za Zhi. 2019 Oct	27(5):1568-1573. doi: 10.19746/j.cnki.issn.1009-2137.2019.05.031. Chinese. ","Zhongguo Shi Yan Xue Ye Xue Za Zhi. 2019","PubMed","citation","PMID:31607313","pubmed","31607313","create date:2019/10/15 | first author:Shi R",					0	No		not in English. Chinese	niet engelstalig
5568	A randomized controlled trial to test the effectiveness of a peer-based social mobile game intervention to reduce smoking in youth.,"/pubmed/31607279","Scholten H, Luijten M, Granic I.","Dev Psychopathol. 2019 Dec	31(5):1923-1943. doi: 10.1017/S0954579419001378.","Dev Psychopathol. 2019","PubMed","citation","PMID:31607279","pubmed","31607279","create date:2019/10/15 | first author:Scholten H",					0	Yes
5569	Effects of Simvastatin on Augmentation Index Are Transient: Outcomes From a Randomized Controlled Trial.,"/pubmed/31607205","Gepner AD, Lazar K, Hulle CV, Korcarz CE, Asthana S, Carlsson CM.","J Am Heart Assoc. 2019 Oct 15	8(20):e009792. doi: 10.1161/JAHA.118.009792. Epub 2019 Oct 12.","J Am Heart Assoc. 2019","PubMed","citation","PMID:31607205 | PMCID:PMC6818042","pubmed","31607205","create date:2019/10/15 | first author:Gepner AD",					0	Yes
5572	Long-Term Follow-up of Autologous Fibroblast Transplantation for Facial Contour Deformities, A Non-Randomized Phase IIa Clinical Trial.,"/pubmed/31606970","Bajouri A, Orouji Z, Taghiabadi E, Nazari A, Shahbazi A, Fallah N, Mohammadi P, Rezvani M, Jouyandeh Z, Vaezirad F, Khalajasadi Z, Ghasemi M, Fanni A, Haji Hosseinali S, Alizadeh A, Baharvand H, Shafieyan S, Aghdami N.","Cell J. 2020 Apr	22(1):75-84. doi: 10.22074/cellj.2020.6340. Epub 2019 Sep 8.","Cell J. 2020","PubMed","citation","PMID:31606970 | PMCID:PMC6791067","pubmed","31606970","create date:2019/10/14 | first author:Bajouri A",					0	No		no randomisation	experimentele studie maar geen RCT
5597	Exercise-induced attenuation of treatment side-effects in patients with newly diagnosed prostate cancer beginning androgen-deprivation therapy: a randomised controlled trial.,"/pubmed/31605663","Ndjavera W, Orange ST, O'Doherty AF, Leicht AS, Rochester M, Mills R, Saxton JM.","BJU Int. 2020 Jan	125(1):28-37. doi: 10.1111/bju.14922. Epub 2019 Oct 31.","BJU Int. 2020","PubMed","citation","PMID:31605663","pubmed","31605663","create date:2019/10/13 | first author:Ndjavera W",					0	Yes
5606	Impact of Counseling Methods on HIV Retesting Uptake in At-Risk Individuals: A Randomized Controlled Study.,"/pubmed/31605294","Salvadori N, Decker L, Ngo-Giang-Huong N, Mary JY, Chevret S, Arunothong S, Adam P, Khamduang W, Samleerat T, Luangsook P, Suksa-Ardphasu V, Achalapong J, Rouzioux C, Sirirungsi W, Jourdain G.","AIDS Behav. 2019 Oct 11. doi: 10.1007/s10461-019-02695-2. [Epub ahead of pri…						0	Yes
5609	Premature Termination of a Randomized Controlled Trial on Image-Guided Stereotactic Body Radiotherapy of Metastatic Spinal Cord Compression.,"/pubmed/31604904","Suppli MH, Munck Af Rosenschold P, Dahl B, Berthelsen AK, Engelholm SA, Pappot H.","Oncologist. 2019 Oct 11. pii: theoncologist.2019-0672. doi: 10.1634/theoncologist.2019-0672. [Epub ahead of print]","Oncologist. 2019","PubMed","citation"…						0	No		voortijdig gestopt	overig
5612	A Prospective Randomized Trial Comparing Suture Bridge and Medially Based Single-Row Rotator Cuff Repair in Medium-Sized Supraspinatus Tears.,"/pubmed/31604496","Yamakado K.","Arthroscopy. 2019 Oct	35(10):2803-2813. doi: 10.1016/j.arthro.2019.05.026.","Arthroscopy. 2019","PubMed","citation","PMID:31604496","pubmed","31604496","create date:2019/10/13 | first author:Yamakado K",					0	Yes
5617	Effect of lacosamide in peripheral neuropathic pain: study protocol for a randomized, placebo-controlled, phenotype-stratified trial.,"/pubmed/31604475","Carmland ME, Kreutzfeldt M, Holbech JV, Andersen NT, Jensen TS, Bach FW, Sindrup SH, Finnerup NB.","Trials. 2019 Oct 11	20(1):588. doi: 10.1186/s13063-019-3695-7.","Trials. 2019","PubMed","citation","PMID:31604475 | PMCID:PMC6788106","pubmed","31604475","create date:2019/10/13 | first author:Carmland ME",					0	No		study protocol	studie protocol
5621	Cost-effectiveness of a national quality improvement programme to improve survival after emergency abdominal surgery: Learning from 15,856 patients.,"/pubmed/31604139","Yang F, Walker S, Richardson G, Stephens T, Phull M, Thompson A, Pearse RM	Enhanced Peri-Operative Care for High-risk patients (EPOCH) trial group..","Int J Surg. 2019 Dec	72:25-31. doi: 10.1016/j.ijsu.2019.10.001. Epub 2019 Oct 8.","Int J Surg. 2019","PubMed","citation","PMID:31604139","pubmed","31604139","create date:2019/10/12 | first author:Yang F",				0	No		cost-effectiveness analysis	secundaire analyse
5628	An Online Minimally Guided Intervention to Support Family and Other Unpaid Carers of People With Dementia: Protocol for a Randomized Controlled Trial.,"/pubmed/31603433","Pinto-Bruno ÃC, Pot AM, Kleiboer A, Droes RM, van Straten A.","JMIR Res Protoc. 2019 Oct 10	8(10):e14106. doi: 10.2196/14106.","JMIR Res Protoc. 2019","PubMed","citation","PMID:31603433 | PMCID:PMC6819009","pubmed","31603433","create date:2019/10/12 | first author:Pinto-Bruno ÃC",					0	No		study protocol	studie protocol
5638	Proper sit-stand work schedule to reduce the negative outcomes of sedentary behavior: a randomized clinical trial.,"/pubmed/31603033","Daneshmandi H, Choobineh A, Ghaem H, Hejazi N.","Int J Occup Saf Ergon. 2019 Dec 25:1-17. doi: 10.1080/10803548.2019.1679972. [Epub ahead of print]","Int J Occup Saf Ergon. 2019","PubMed","citation","PMID:31603033","pubmed","31603033","create date:2019/10/12 | fir…						0	Yes
5666	Efficacy and neural mechanism of acupuncture treatment in older adults with subjective cognitive decline: study protocol for a randomised controlled clinical trial.,"/pubmed/31601583","Yan CQ, Zhou P, Wang X, Tu JF, Hu SQ, Huo JW, Wang ZY, Shi GX, Zhang YN, Li JQ, Wang J, Liu CZ.","BMJ Open. 2019 Oct 10	9(10):e028317. doi: 10.1136/bmjopen-2018-028317.","BMJ Open. 2019","PubMed","citation","PMID:31601583 | PMCID:PMC6797373","pubmed","31601583","create date:2019/10/12 | first author:Yan CQ",					0	No		study protocol	studie protocol
5669	Stylet slow-pull vs. standard suction technique for endoscopic ultrasound-guided fine needle biopsy in pancreatic solid lesions using 20 Gauge Procoreâ„¢ needle: A multicenter randomized trial.,"/pubmed/31601535","Di Mitri R, Mocciaro F, Antonini F, Scimeca D, Conte E, Bonaccorso A, Scibetta N, Unti E, Fornelli A, Giorgini S, Binda C, Macarri G, Larghi A, Fabbri C.","Dig Liver Dis. 2020 Feb	52(2):178-184. doi: 10.1016/j.dld.2019.08.023. Epub 2019 Oct 7.","Dig Liver Dis. 2020","PubMed","citation","PMID:31601535","pubmed","31601535","create date:2019/10/12 | first author:Di Mitri R",					0	Yes
5688	Epidural versus PCA Pain Management after Pectus Excavatum Repair: A Multi-Institutional Prospective Randomized Trial.,"/pubmed/31600804","Sujka JA, Dekonenko C, Millspaugh DL, Doyle NM, Walker BJ, Leys CM, Ostlie DJ, Aguayo P, Fraser JD, Alemayehu H, Peter SDS.","Eur J Pediatr Surg. 2019 Oct 10. doi: 10.1055/s-0039-1697911. [Epub ahead of print]","Eur J Pediatr Surg. 2019","PubMed","citation","P…						0	Yes
5713	Neoadjuvant Radiotherapy Versus Surgery Alone for Stage II/III Mid-Low Rectal Cancer With or Without High-Risk Factors: A Prospective Multicenter Stratified Randomized Trial.,"/pubmed/31599809","Deng X, Liu P, Jiang D, Wei M, Wang X, Yang X, Zhang Y, Wu B, Liu Y, Qiu M, Zhuang H, Zhou Z, Li Y, Xu F, Wang Z.","Ann Surg. 2019 Oct 9. doi: 10.1097/SLA.0000000000003649. [Epub ahead of print]","Ann Sur…						0	Yes		fulltekst niet te opene
5722	Efficacy of F-75 & F-100 Recipes in theTreatment of Severe Acute Malnutrition: A Randomized Controlled Trial.,"/pubmed/31599256","Rashid MA, Rahman ME, Kamruzzaman M, Islam MS, Moniruzzaman MM, Sabiha K, Albani SA, Mondol AR.","Mymensingh Med J. 2019 Oct	28(4):887-893.","Mymensingh Med J. 2019","PubMed","citation","PMID:31599256","pubmed","31599256","create date:2019/10/11 | first author:Rashid MA",					0	Yes
5725	Effect of counselling on maternal-fetal attachment in unwanted pregnancy: a randomised controlled trial.,"/pubmed/31599168","Jangjoo S, Lotfi R, Assareh M, Kabir K.","J Reprod Infant Psychol. 2019 Oct 10:1-11. doi: 10.1080/02646838.2019.1673891. [Epub ahead of print]","J Reprod Infant Psychol. 2019","PubMed","citation","PMID:31599168","pubmed","31599168","create date:2019/10/11 | first author:Jan…						0	Yes
5728	Effect of the Mixed Herbal Medicines Extract (Fennel, Chamomile, and Saffron) on Menopause Syndrome: a Randomized Controlled Clinical Trial.,"/pubmed/31598511","Mahdavian M, Mirzaii Najmabadi K, Hosseinzadeh H, Mirzaeian S, Badiee Aval S, Esmaeeli H.","J Caring Sci. 2019 Sep 1	8(3):181-189. doi: 10.15171/jcs.2019.026. eCollection 2019 Sep.","J Caring Sci. 2019","PubMed","citation","PMID:31598511 | PMCID:PMC6778311","pubmed","31598511","create date:2019/10/11 | first author:Mahdavian M",					0	Yes
5733	ATHLETE PERCEPTIONS AND PHYSICAL PERFORMANCE EFFECTS OF THE FIFA 11â€‰+â€‰PROGRAM IN 9-11 YEAR-OLD FEMALE SOCCER PLAYERS: A CLUSTER RANDOMIZED TRIAL.,"/pubmed/31598412","Parsons JL, Carswell J, Nwoba IM, Stenberg H.","Int J Sports Phys Ther. 2019 Sep	14(5):740-752.","Int J Sports Phys Ther. 2019","PubMed","citation","PMID:31598412 | PMCID:PMC6769279","pubmed","31598412","create date:2019/10/11 | first author:Parsons JL",					0	Yes
5737	Short-Term Effects of Kinesio Taping in the Treatment of Latent and Active Upper Trapezius Trigger Points: two Prospective, Randomized, Sham-Controlled Trials.,"/pubmed/31597934","Noguera-Iturbe Y, MartÃ­nez-Gramage J, MontaÃ±ez-Aguilera FJ, CasaÃ±a J, LisÃ³n JF.","Sci Rep. 2019 Oct 9	9(1):14478. doi: 10.1038/s41598-019-51146-4.","Sci Rep. 2019","PubMed","citation","PMID:31597934 | PMCID:PMC6785555","pubmed","31597934","create date:2019/10/11 | first author:Noguera-Iturbe Y",					0	Yes?		twee RCT's simultaan uitgevoerd, is dit secundair of toch primair en er staat dat trial A een pilot is, onduidelijk wat we hier mee moeten
5741	Randomized Phase 0/I Trial of the Mitochondrial Inhibitor ME-344 or Placebo Added to Bevacizumab in Early HER2-Negative Breast Cancer.,"/pubmed/31597662","Quintela-Fandino M, Morales S, CortÃ©s-Salgado A, Manso L, Apala JV, MuÃ±oz M, Gasol Cudos A, Salla Fortuny J, Gion M, Lopez-Alonso A, CortÃ©s J, Guerra J, MalÃ³n D, Caleiras E, Mulero F, Mouron S.","Clin Cancer Res. 2020 Jan 1	26(1):35-45. doi: 10.1158/1078-0432.CCR-19-2023. Epub 2019 Oct 9.","Clin Cancer Res. 2020","PubMed","citation","PMID:31597662","pubmed","31597662","create date:2019/10/11 | first author:Quintela-Fandino M",					0	Yes
5743	National quality improvement programmes need time and resources to have an impact.,"/pubmed/31597637","Cook R, Lamont T, Martin R	NIHR Dissemination Centre..","BMJ. 2019 Oct 9	367:l5462. doi: 10.1136/bmj.l5462.","BMJ. 2019","PubMed","citation","PMID:31597637","pubmed","31597637","create date:2019/10/11 | first author:Cook R",				0	No		comment	geen research paper
5754	A single mega dose of vitamin D3 improves selected physical variables in vitamin D insufficient young amateur soccer players: a randomized controlled trial.,"/pubmed/31597046","Bezrati I, Ben Fradj MK, Hammami R, Ouerghi N, Padulo J, Feki M.","Appl Physiol Nutr Metab. 2019 Oct 9. doi: 10.1139/apnm-2019-0525. [Epub ahead of print]","Appl Physiol Nutr Metab. 2019","PubMed","citation","PMID:31597046…						0	Yes
5765	A randomized, prospective clinical study evaluating effectiveness of a bulk-fill composite resin, a conventional composite resin and a reinforced glass ionomer in Class II cavities: one-year results.,"/pubmed/31596369","Balkaya H, Arslan S, Pala K.","J Appl Oral Sci. 2019 Oct 7	27:e20180678. doi: 10.1590/1678-7757-2018-0678. eCollection 2019.","J Appl Oral Sci. 2019","PubMed","citation","PMID:31596369 | PMCID:PMC6768121","pubmed","31596369","create date:2019/10/10 | first author:Balkaya H",					0	No		tanden	niet bij mensen
5779	The Healthy Heart-Mind Trial: Randomized Controlled Trial of Melatonin for Prevention of Delirium.,"/pubmed/31595489","Ford AH, Flicker L, Kelly R, Patel H, Passage J, Wibrow B, Anstey M, Edwards M, Almeida OP.","J Am Geriatr Soc. 2020 Jan	68(1):112-119. doi: 10.1111/jgs.16162. Epub 2019 Oct 8.","J Am Geriatr Soc. 2020","PubMed","citation","PMID:31595489","pubmed","31595489","create date:2019/10/09 | first author:Ford AH",					0	Yes
5781	Oxytocin Enhances an Amygdala Circuit Associated With Negative Symptoms in Schizophrenia: A Single-Dose, Placebo-Controlled, Crossover, Randomized Control Trial.,"/pubmed/31595302","Abram SV, De Coster L, Roach BJ, Mueller BA, van Erp TGM, Calhoun VD, Preda A, Lim KO, Turner JA, Ford JM, Mathalon DH, Woolley JD.","Schizophr Bull. 2019 Oct 9. pii: sbz091. doi: 10.1093/schbul/sbz091. [Epub ahead of…						0	Yes
5787	Platelet-Rich plasma Injection Management for Ankle osteoarthritis study (PRIMA): protocol of a Dutch multicentre, stratified, block-randomised, double-blind, placebo-controlled trial.,"/pubmed/31594891","Paget L, Bierma-Zeinstra S, Goedegebuure S, Kerkhoffs G, Krips R, Maas M, Moen MH, Reurink G, Stufkens S, de Vos RJ, Weir A, Tol JL.","BMJ Open. 2019 Oct 7	9(10):e030961. doi: 10.1136/bmjopen-2019-030961.","BMJ Open. 2019","PubMed","citation","PMID:31594891 | PMCID:PMC6797250","pubmed","31594891","create date:2019/10/09 | first author:Paget L",					0	No		study protocol	studie protocol
5821	Effects of physical exercises on semen quality and reproductive outcomes in male infertility: A protocol for systematic review and meta-analysis of randomized controlled trials.,"/pubmed/31593115","Yan X, Dong L, Liu Y, Yang F, Tan K, Li J, Chang D, Yu X.","Medicine (Baltimore). 2019 Oct	98(41):e17494. doi: 10.1097/MD.0000000000017494.","Medicine (Baltimore). 2019","PubMed","citation","PMID:31593115 | PMCID:PMC6799391","pubmed","31593115","create date:2019/10/09 | first author:Yan X",					0	No		study protocol	studie protocol
5846	Early Bayesian Dose Adjustment of Vancomycin Continuous Infusion in Children: a Randomized Controlled Trial.,"/pubmed/31591117","Berthaud R, Benaboud S, Hirt D, Genuini M, Oualha M, Castelle M, Briand C, Artru S, Norsa L, Boyer O, Foissac F, Bouazza N, TrÃ©luyer JM.","Antimicrob Agents Chemother. 2019 Oct 7. pii: AAC.01102-19. doi: 10.1128/AAC.01102-19. [Epub ahead of print]","Antimicrob Agents C…						0	Yes
5853	BARI 2D: A Reanalysis Focusing on Cardiovascular Events.,"/pubmed/31590967","Genuth SM, Vlachos H, Brooks MM, Bantle JP, Chaitman BR, Green J, Kelsey SF, King SB 3rd, McBane R, Sako EY, Schneider DJ, Steffes M, Frye RL	BARI 2D Study Group..","Mayo Clin Proc. 2019 Nov	94(11):2249-2262. doi: 10.1016/j.mayocp.2019.04.015. Epub 2019 Oct 4.","Mayo Clin Proc. 2019","PubMed","citation","PMID:31590967 | PMCID:PMC6832788","pubmed","31590967","create date:2019/10/09 | first author:Genuth SM",				0	No		re-analysisi	secundaire analyse
5908	Could a specific exercise programme prevent injury in elite orienteerers? A randomised controlled trial.,"/pubmed/31586871","Halvarsson B, von Rosen P.","Phys Ther Sport. 2019 Nov	40:177-183. doi: 10.1016/j.ptsp.2019.09.010. Epub 2019 Sep 24.","Phys Ther Sport. 2019","PubMed","citation","PMID:31586871","pubmed","31586871","create date:2019/10/07 | first author:Halvarsson B",					0	Yes
5923	Cost-Effectiveness of Therapist-Guided Internet-Based Cognitive Behavioral Therapy for Stress-Related Disorders: Secondary Analysis of a Randomized Controlled Trial.,"/pubmed/31586370","LindsÃ¤ter E, Axelsson E, Salomonsson S, Santoft F, LjÃ³tsson B, Ã…kerstedt T, Lekander M, Hedman-LagerlÃ¶f E.","J Med Internet Res. 2019 Sep 13	21(9):e14675. doi: 10.2196/14675.","J Med Internet Res. 2019","PubMed","citation","PMID:31586370 | PMCID:PMC6788336","pubmed","31586370","create date:2019/10/06 | first author:LindsÃ¤ter E",					0	No		secondary analysis	secundaire analyse
5939	Which hospitalized smokers receive a prescription for quit-smoking medication at discharge? A secondary analysis of a smoking cessation randomized clinical trial.,"/pubmed/31585702","Patel VN, Richter KP, Mussulman LM, Nazir N, Gajewski B.","J Am Pharm Assoc (2003). 2019 Nov - Dec	59(6):857-861. doi: 10.1016/j.japh.2019.08.010. Epub 2019 Oct 1.","J Am Pharm Assoc (2003). 2019","PubMed","citation","PMID:31585702 | PMCID:PMC6880648","pubmed","31585702","create date:2019/10/06 | first author:Patel VN",					0	No		secondary analysis	secundaire analyse
5940	Protective Effect of Exercise in Pregnant Women Including Those Who Exceed Weight Gain Recommendations: A Randomized Controlled Trial.,"/pubmed/31585579","Pelaez M, Gonzalez-Cerron S, Montejo R, Barakat R.","Mayo Clin Proc. 2019 Oct	94(10):1951-1959. doi: 10.1016/j.mayocp.2019.01.050.","Mayo Clin Proc. 2019","PubMed","citation","PMID:31585579","pubmed","31585579","create date:2019/10/06 | first author:Pelaez M",					0	Yes
5968	Integrated Care Delivery for HIV Prevention and Treatment in Adolescent Girls and Young Women in Zambia: Protocol for a Cluster-Randomized Controlled Trial.,"/pubmed/31584004","Subramanian S, Edwards P, Roberts ST, Musheke M, Mbizvo M.","JMIR Res Protoc. 2019 Oct 3	8(10):e15314. doi: 10.2196/15314.","JMIR Res Protoc. 2019","PubMed","citation","PMID:31584004 | PMCID:PMC6797972","pubmed","31584004","create date:2019/10/05 | first author:Subramanian S",					0	No		study protocol	studie protocol
6030	Bone mineral density in virologically suppressed people aged 60 years or older with HIV-1 switching from a regimen containing tenofovir disoproxil fumarate to an elvitegravir, cobicistat, emtricitabine, and tenofovir alafenamide single-tablet regimen: a multicentre, open-label, phase 3b, randomised ...,"/pubmed/31578954","Maggiolo F, Rizzardini G, Raffi F, Pulido F, Mateo-Garcia MG, Molina JM, On…	6(10):e655-e666. doi: 10.1016/S2352-3018(19)30195-X.","Lancet HIV. 2019","PubMed","citation","PMID:31578954","pubmed","31578954","create date:2019/10/04 | first author:Maggiolo F",					0	Yes
6035	Beta-blockers in heart failure patients with severe chronic kidney disease-time for a randomized controlled trial?,"/pubmed/31578572","Agarwal R, Rossignol P.","Nephrol Dial Transplant. 2019 Oct 3. pii: gfz187. doi: 10.1093/ndt/gfz187. [Epub ahead of print] No abstract available. ","Nephrol Dial Transplant. 2019","PubMed","citation","PMID:31578572","pubmed","31578572","create date:2019/10/04 | fi…						0	No		editorial	geen research paper
6039	Pirfenidone in patients with unclassifiable progressive fibrosing interstitial lung disease: a double-blind, randomised, placebo-controlled, phase 2 trial.,"/pubmed/31578169","Maher TM, Corte TJ, Fischer A, Kreuter M, Lederer DJ, Molina-Molina M, Axmann J, Kirchgaessler KU, Samara K, Gilberg F, Cottin V.","Lancet Respir Med. 2020 Feb	8(2):147-157. doi: 10.1016/S2213-2600(19)30341-8. Epub 2019 Sep 29.","Lancet Respir Med. 2020","PubMed","citation","PMID:31578169","pubmed","31578169","create date:2019/10/04 | first author:Maher TM",					0	Yes
6055	Carbapenems vs tigecycline for the treatment of complicated intra-abdominal infections: A Bayesian network meta-analysis of randomized clinical trials.,"/pubmed/31577763","Chen L, Liang X, Jiang J, Li X, Li Y.","Medicine (Baltimore). 2019 Oct	98(40):e17436. doi: 10.1097/MD.0000000000017436.","Medicine (Baltimore). 2019","PubMed","citation","PMID:31577763 | PMCID:PMC6783191","pubmed","31577763","create date:2019/10/03 | first author:Chen L",					0	No		meta-analysis	review/ meta-analyse
6064	Electrocatheter-mediated High-voltage Pulsed Radiofrequency of the Dorsal Root Ganglion in the Treatment of Chronic Lumbosacral Neuropathic Pain: A Randomized Controlled Study.,"/pubmed/31577546","Vigneri S, Sindaco G, La Grua M, Zanella M, Lo Bianco G, Paci V, Vinci FM, Sciacca C, Ravaioli L, Pari G.","Clin J Pain. 2020 Jan	36(1):25-33. doi: 10.1097/AJP.0000000000000766.","Clin J Pain. 2020","PubMed","citation","PMID:31577546 | PMCID:PMC6903354","pubmed","31577546","create date:2019/10/03 | first author:Vigneri S",					0	Yes
6070	Increasing Vegetable Intake by Emphasizing Tasty and Enjoyable Attributes: A Randomized Controlled Multisite Intervention for Taste-Focused Labeling.,"/pubmed/31577177","Turnwald BP, Bertoldo JD, Perry MA, Policastro P, Timmons M, Bosso C, Connors P, Valgenti RT, Pine L, Challamel G, Gardner CD, Crum AJ.","Psychol Sci. 2019 Nov	30(11):1603-1615. doi: 10.1177/0956797619872191. Epub 2019 Oct 2.","Psychol Sci. 2019","PubMed","citation","PMID:31577177 | PMCID:PMC6843749","pubmed","31577177","create date:2019/10/03 | first author:Turnwald BP",					0	No		interventie op eten? Non-human?	niet bij mensen
6073	Effect of Selepressin vs Placebo on Ventilator- and Vasopressor-Free Days in Patients With Septic Shock: The SEPSIS-ACT Randomized Clinical Trial.,"/pubmed/31577035","Laterre PF, Berry SM, Blemings A, Carlsen JE, FranÃ§ois B, Graves T, Jacobsen K, Lewis RJ, Opal SM, Perner A, Pickkers P, Russell JA, WindelÃ¸v NA, Yealy DM, Asfar P, Bestle MH, Muller G, Bruel C, BrulÃ© N, Decruyenaere J, Dive AM, …	:. ","JAMA. 2019","PubMed","citation","PMID:31577035 | PMCID:PMC6802260","pubmed","31577035","create date:2019/10/03 | first author:Laterre PF",					0	Yes
6080	Prospective randomized controlled pilot study on the effects of almond consumption on skin lipids and wrinkles.,"/pubmed/31576607","Foolad N, Vaughn AR, Rybak I, Burney WA, Chodur GM, Newman JW, Steinberg FM, Sivamani RK.","Phytother Res. 2019 Dec	33(12):3212-3217. doi: 10.1002/ptr.6495. Epub 2019 Oct 1.","Phytother Res. 2019","PubMed","citation","PMID:31576607 | PMCID:PMC6916293","pubmed","31576607","create date:2019/10/03 | first author:Foolad N",					0	No		pilot study	pilot studie
6093	Erratum: A Comparison Between Dexlansoprazole Modified Release-Based And Lansoprazole-Based Nonbismuth Quadruple (Concomitant) Therapy For First-Line Helicobacter pylori Eradication: A Prospective Randomized Trial [Corrigendum].,"/pubmed/31576155","[No authors listed]","Infect Drug Resist. 2019 Sep 25	12:3049. doi: 10.2147/IDR.S231699. eCollection 2019.","Infect Drug Resist. 2019","PubMed","citation","PMID:31576155 | PMCID:PMC6768012","pubmed","31576155","create date:2019/10/03",					0	No		erratum	geen research paper
6095	Publisher Correction: A randomized controlled trial of restorative justice-informed treatment for domestic violence crimes.,"/pubmed/31576024","Mills LG, Barocas B, Butters RP, Ariel B.","Nat Hum Behav. 2019 Dec	3(12):1344. doi: 10.1038/s41562-019-0764-6.","Nat Hum Behav. 2019","PubMed","citation","PMID:31576024","pubmed","31576024","create date:2019/10/03 | first author:Mills LG",					0	No		publisher correction	geen research paper
6124	Efficacy of ventilator for patients with atelectasis: A systematic review protocol of randomized controlled trials.,"/pubmed/31574839","Wang ZG, Sun JR, Sha HW.","Medicine (Baltimore). 2019 Sep	98(39):e17259. doi: 10.1097/MD.0000000000017259.","Medicine (Baltimore). 2019","PubMed","citation","PMID:31574839 | PMCID:PMC6775436","pubmed","31574839","create date:2019/10/03 | first author:Wang ZG",					1	No		study protocol	studie protocol
6126	Management of post-traumatic stress disorder: A protocol for a multiple treatment comparison meta-analysis of randomized controlled trials.,"/pubmed/31574805","Rehman Y, Sadeghirad B, Guyatt GH, McKinnon MC, McCabe RE, Lanius RA, Richardson DJ, Couban R, Sousa-Dias H, Busse JW.","Medicine (Baltimore). 2019 Sep	98(39):e17064. doi: 10.1097/MD.0000000000017064.","Medicine (Baltimore). 2019","PubMed","citation","PMID:31574805 | PMCID:PMC6775348","pubmed","31574805","create date:2019/10/03 | first author:Rehman Y",					0	No		study protocol	studie protocol
6127	Evaluation of halitosis in adult patients after treatment with photodynamic therapy associated with periodontal treatment: Protocol for a randomized, controlled, single-blinded trial with 3-month follow up.,"/pubmed/31574796","Romero SDS, Schalch TO, do Vale KL, Ando ES, Mayer MPA, Feniar JPG, Fernandes KPS, Bussadori SK, Motta LJ, Negreiros RM, Tempestini Horliana ACR.","Medicine (Baltimore). 20…	98(39):e16976. doi: 10.1097/MD.0000000000016976.","Medicine (Baltimore). 2019","PubMed","citation","PMID:31574796 | PMCID:PMC6775352","pubmed","31574796","create date:2019/10/03 | first author:Romero SDS",					0	No		study protocol	studie protocol
6129	Service based comparison of group cognitive behavior therapy to waiting list control for chronic fatigue syndrome with regard to symptom reduction and positive psychological dimensions.,"/pubmed/31574792","Heald A, Barber L, Jones HL, Farman S, Walther A.","Medicine (Baltimore). 2019 Sep	98(39):e16720. doi: 10.1097/MD.0000000000016720.","Medicine (Baltimore). 2019","PubMed","citation","PMID:31574792 | PMCID:PMC6775347","pubmed","31574792","create date:2019/10/03 | first author:Heald A",					0	No		no randomisation	experimentele studie, maar geen RCT
6139	Community-based football in men with prostate cancer: 1-year follow-up on a pragmatic, multicentre randomised controlled trial.,"/pubmed/31574097","Bjerre ED, Petersen TH, JÃ¸rgensen AB, Johansen C, Krustrup P, Langdahl B, Poulsen MH, Madsen SS, Ã˜stergren PB, Borre M, RÃ¸rth M, Brasso K, Midtgaard J.","PLoS Med. 2019 Oct 1	16(10):e1002936. doi: 10.1371/journal.pmed.1002936. eCollection 2019 Oct.","PLoS Med. 2019","PubMed","citation","PMID:31574097 | PMCID:PMC6771996","pubmed","31574097","create date:2019/10/02 | first author:Bjerre ED",					0	Yes
6147	Improving Transplant Medication Safety Through a Technology and Pharmacist Intervention (ISTEP): Protocol for a Cluster Randomized Controlled Trial.,"/pubmed/31573933","Hall CL, Fominaya CE, Gebregziabher M, Milfred-LaForest SK, Rife KM, Taber DJ.","JMIR Res Protoc. 2019 Oct 1	8(10):e13821. doi: 10.2196/13821.","JMIR Res Protoc. 2019","PubMed","citation","PMID:31573933 | PMCID:PMC6774238","pubmed","31573933","create date:2019/10/02 | first author:Hall CL",					0	No		study protocol	studie protocol
6158	Comparison of the Effects of Desflurane and Sevoflurane on Cerebral Oxygen Saturation in Patients Undergoing Thyroidectomy: A Randomised Controlled Clinical Study.,"/pubmed/31572991","AkÃ§ay L, Soyalp C, YÃ¼zkat N, GÃ¼lhaÅŸ N.","Turk J Anaesthesiol Reanim. 2019 Oct	47(5):396-401. doi: 10.5152/TJAR.2019.23911. Epub 2019 May 22.","Turk J Anaesthesiol Reanim. 2019","PubMed","citation","PMID:31572991 | PMCID:PMC6756313","pubmed","31572991","create date:2019/10/02 | first author:AkÃ§ay L",					0	Yes
6165	Retraction: Comparative study of mid-thoracic spinal versus epidural anesthesia for open nephrectomy in patients with obstructive/restrictive lung disease: A randomized controlled study.,"/pubmed/31572103","[No authors listed]","Saudi J Anaesth. 2019 Oct-Dec	13(4):402. doi: 10.4103/1658-354X.188620.","Saudi J Anaesth. 2019","PubMed","citation","PMID:31572103 | PMCID:PMC6753762","pubmed","31572103","create date:2019/10/02",					0	No		retraction	teruggetrokken
6175	Effects Of Modified Mindfulness-Based Stress Reduction (MBSR) On The Psychological Health Of Adolescents With Subthreshold Depression: A Randomized Controlled Trial.,"/pubmed/31571885","Zhang JY, Ji XZ, Meng LN, Cai YJ.","Neuropsychiatr Dis Treat. 2019 Sep 17	15:2695-2704. doi: 10.2147/NDT.S216401. eCollection 2019.","Neuropsychiatr Dis Treat. 2019","PubMed","citation","PMID:31571885 | PMCID:PMC6758632","pubmed","31571885","create date:2019/10/02 | first author:Zhang JY",					0	Yes
6184	The effectiveness of Botulinum Toxin A for treatment of upper limb impairments and dysfunctions in breast cancer survivors: A randomised controlled trial.,"/pubmed/31571329","De Groef A, Devoogdt N, Van Kampen M, De Hertogh L, Vergote M, Geraerts I, Dams L, Van der Gucht E, Debeer P.","Eur J Cancer Care (Engl). 2020 Jan	29(1):e13175. doi: 10.1111/ecc.13175. Epub 2019 Sep 30.","Eur J Cancer Care (Engl). 2020","PubMed","citation","PMID:31571329","pubmed","31571329","create date:2019/10/02 | first author:De Groef A",					0	Yes
6193	Selective Progesterone Receptor Modulators in Early-Stage Breast Cancer: A Randomized, Placebo-Controlled Phase II Window-of-Opportunity Trial Using Telapristone Acetate.,"/pubmed/31570566","Lee O, Sullivan ME, Xu Y, Rogers C, Muzzio M, Helenowski I, Shidfar A, Zeng Z, Singhal H, Jovanovic B, Hansen N, Bethke KP, Gann PH, Gradishar W, Kim JJ, Clare SE, Khan SA.","Clin Cancer Res. 2020 Jan 1	26(1):25-34. doi: 10.1158/1078-0432.CCR-19-0443. Epub 2019 Sep 30.","Clin Cancer Res. 2020","PubMed","citation","PMID:31570566","pubmed","31570566","create date:2019/10/02 | first author:Lee O",					0	Yes
6225	Early Postoperative Application of Botulinum Toxin Type A Prevents Hypertrophic Scarring after Epicanthoplasty: A Split-Face, Double-Blind, Randomized Trial.,"/pubmed/31568286","Huang RL, Ho CK, Tremp M, Xie Y, Li Q, Zan T.","Plast Reconstr Surg. 2019 Oct	144(4):835-844. doi: 10.1097/PRS.0000000000006069.","Plast Reconstr Surg. 2019","PubMed","citation","PMID:31568286","pubmed","31568286","create date:2019/10/01 | first author:Huang RL",					0	No		split face trial	niet bij mensen
6232	Effect of physical therapy for chronic obstructive pulmonary disease: A protocol for an updated systematic review of randomized controlled trial.,"/pubmed/31567989","Gao H, Gao Y, Sun P, Shen J, Yao HJ, Fu SD, Meng C.","Medicine (Baltimore). 2019 Sep	98(38):e17241. doi: 10.1097/MD.0000000000017241.","Medicine (Baltimore). 2019","PubMed","citation","PMID:31567989 | PMCID:PMC6756720","pubmed","31567989","create date:2019/10/01 | first author:Gao H",					0	No		study protocol	studie protocol
6233	Efficacy and safety of electroacupuncture on metabolic syndrome due to olanzapine and risperidone: Study protocol for a randomized controlled pilot trial.,"/pubmed/31567988","Ning Y, Jia H, Chen P, Zhu H, Yin D.","Medicine (Baltimore). 2019 Sep	98(38):e17237. doi: 10.1097/MD.0000000000017237.","Medicine (Baltimore). 2019","PubMed","citation","PMID:31567988 | PMCID:PMC6756590","pubmed","31567988","create date:2019/10/01 | first author:Ning Y",					0	No		study protocol	studie protocol
6236	Effect of physical fitness on colorectal tumor development in patients with familial adenomatous polyposis.,"/pubmed/31567943","Nakamura T, Ishikawa H, Sakai T, Ayabe M, Wakabayashi K, Mutoh M, Matsuura N.","Medicine (Baltimore). 2019 Sep	98(38):e17076. doi: 10.1097/MD.0000000000017076.","Medicine (Baltimore). 2019","PubMed","citation","PMID:31567943 | PMCID:PMC6756628","pubmed","31567943","create date:2019/10/01 | first author:Nakamura T",					0	No		cross-sectional study	experimentele studie, maar geen RCT
6261	The effects of electromyography-triggered neuromuscular electrical stimulation plus tilt sensor functional electrical stimulation training on gait performance in patients with subacute stroke: a randomized controlled pilot trial.,"/pubmed/31567484","Mitsutake T, Sakamoto M, Horikawa E.","Int J Rehabil Res. 2019 Dec	42(4):358-364. doi: 10.1097/MRR.0000000000000371.","Int J Rehabil Res. 2019","PubMed","citation","PMID:31567484","pubmed","31567484","create date:2019/10/01 | first author:Mitsutake T",					0	No		pilot study	pilot studie
6266	Ramelteon for Prevention of Postoperative Delirium: A Randomized Controlled Trial in Patients Undergoing Elective Pulmonary Thromboendarterectomy.,"/pubmed/31567351","Jaiswal SJ, Vyas AD, Heisel AJ, Ackula H, Aggarwal A, Kim NH, Kerr KM, Madani M, Pretorius V, Auger WR, Fernandes TM, Malhotra A, Owens RL.","Crit Care Med. 2019 Dec	47(12):1751-1758. doi: 10.1097/CCM.0000000000004004.","Crit Care Med. 2019","PubMed","citation","PMID:31567351 | PMCID:PMC6861685","pubmed","31567351","create date:2019/10/01 | first author:Jaiswal SJ",					1	Yes
6295	Effect of CO2 Laser on the Prevention of White Spot Lesions During Fixed Orthodontic Treatment: A Randomized Clinical Trial.,"/pubmed/31565692","Mahmoudzadeh M, Alijani S, Soufi LR, Farhadian M, Namdar F, Karami S.","Turk J Orthod. 2019 Sep	32(3):165-171. doi: 10.5152/TurkJOrthod.2019.18052. Epub 2019 Sep 1.","Turk J Orthod. 2019","PubMed","citation","PMID:31565692 | PMCID:PMC6756561","pubmed","31565692","create date:2019/10/01 | first author:Mahmoudzadeh M",					0	No		tanden	niet bij mensen
6310	Management of Frailty: A Systematic Review and Network Meta-analysis of Randomized Controlled Trials.,"/pubmed/31564464","Negm AM, Kennedy CC, Thabane L, Veroniki AA, Adachi JD, Richardson J, Cameron ID, Giangregorio A, Petropoulou M, Alsaad SM, Alzahrani J, Maaz M, Ahmed MM, Kim E, Tehfe H, Dima R, Sabanayagam K, Hewston P, Abu Alrob H, Papaioannou A.","J Am Med Dir Assoc. 2019 Oct	20(10):1190-1198. doi: 10.1016/j.jamda.2019.08.009. Review.","J Am Med Dir Assoc. 2019","PubMed","citation","PMID:31564464","pubmed","31564464","create date:2019/10/01 | first author:Negm AM",					0	No		systematic Review & Meta-analysis	review/ meta-analyse
6316	Safety and Efficiency of Laparoscopic Femoral Hernia Repair with Preserved Uterine Round Ligament.,"/pubmed/31564264","Guo M, Chen D, Zhang H, Lu C.","J Coll Physicians Surg Pak. 2019 Oct	29(10):932-936. doi: 10.29271/jcpsp.2019.10.932.","J Coll Physicians Surg Pak. 2019","PubMed","citation","PMID:31564264","pubmed","31564264","create date:2019/10/01 | first author:Guo M",					0	Yes
6321	Two Randomized Trials Demonstrate Lactic Acid Supplementation in Pet Food Inhibits Dental Plaque, Calculus, and Tooth Stain in Cats.,"/pubmed/31564198","Scherl DS, Coffman L, Davidson S, Stiers C.","J Vet Dent. 2019 Jun	36(2):129-134. doi: 10.1177/0898756419873986. Epub 2019 Sep 29.","J Vet Dent. 2019","PubMed","citation","PMID:31564198","pubmed","31564198","create date:2019/10/01 | first author:Scherl DS",					0	No		cats	niet bij mensen
6326	Incorporating sprouted chickpea flour in pasta increases brachial artery flow-mediated dilation.,"/pubmed/31564118","Bruno JA, Feldman CH, Konas DW, Kerrihard AL, Matthews EL.","Physiol Int. 2019 Sep 1	106(3):207-212. doi: 10.1556/2060.106.2019.21. Epub 2019 Sep 30.","Physiol Int. 2019","PubMed","citation","PMID:31564118","pubmed","31564118","create date:2019/10/01 | first author:Bruno JA",					0	No		flour samples	niet bij mensen
6332	Adverse events of exercise therapy in randomised controlled trials: a systematic review and meta-analysis.,"/pubmed/31563884","Niemeijer A, Lund H, Stafne SN, Ipsen T, Goldschmidt CL, JÃ¸rgensen CT, Juhl CB.","Br J Sports Med. 2019 Sep 28. pii: bjsports-2018-100461. doi: 10.1136/bjsports-2018-100461. [Epub ahead of print] Review.","Br J Sports Med. 2019","PubMed","citation","PMID:31563884","pubme…						0	No		systematic Review & Meta-analysis	review/ meta-analyse
6341	Neonatal plastibell circumcision: does the thread type matter? a prospective randomized study.,"/pubmed/31563548","Altokhais T, Elsarrag A, Khan S, Alshehri A, Albassam A.","J Pediatr Urol. 2019 Oct	15(5):562.e1-562.e5. doi: 10.1016/j.jpurol.2019.07.015. Epub 2019 Jul 26.","J Pediatr Urol. 2019","PubMed","citation","PMID:31563548","pubmed","31563548","create date:2019/09/30 | first author:Altokhais T",					0	Yes
6343	Efficacy of buffered local anaesthetics in head and neck infections.,"/pubmed/31563483","Arora G, Degala S, Dasukil S.","Br J Oral Maxillofac Surg. 2019 Nov	57(9):857-860. doi: 10.1016/j.bjoms.2019.06.021. Epub 2019 Sep 26.","Br J Oral Maxillofac Surg. 2019","PubMed","citation","PMID:31563483","pubmed","31563483","create date:2019/09/30 | first author:Arora G",					1	Yes
6351	Ceftolozane-tazobactam versus meropenem for treatment of nosocomial pneumonia (ASPECT-NP): a randomised, controlled, double-blind, phase 3, non-inferiority trial.,"/pubmed/31563344","Kollef MH, NovÃ¡Äek M, Kivistik Ãœ, RÃ©a-Neto Ã, Shime N, Martin-Loeches I, Timsit JF, Wunderink RG, Bruno CJ, Huntington JA, Lin G, Yu B, Butterton JR, Rhee EG.","Lancet Infect Dis. 2019 Dec	19(12):1299-1311. doi: 10.1016/S1473-3099(19)30403-7. Epub 2019 Sep 25.","Lancet Infect Dis. 2019","PubMed","citation","PMID:31563344","pubmed","31563344","create date:2019/09/30 | first author:Kollef MH",					0	Yes
6357	Effectiveness of an Intravenous Protection Device in Pediatric Patients on Catheter Dwell Time and Phlebitis Score.,"/pubmed/31562930","BÃ¼yÃ¼kyÄ±lmaz F, Åžahiner NC, CaÄŸlar S, Eren H.","Asian Nurs Res (Korean Soc Nurs Sci). 2019 Oct	13(4):236-241. doi: 10.1016/j.anr.2019.09.001. Epub 2019 Sep 26.","Asian Nurs Res (Korean Soc Nurs Sci). 2019","PubMed","citation","PMID:31562930","pubmed","31562930","create date:2019/09/29 | first author:BÃ¼yÃ¼kyÄ±lmaz F",					0	Yes
6362	Veliparib with First-Line Chemotherapy and as Maintenance Therapy in Ovarian Cancer.,"/pubmed/31562800","Coleman RL, Fleming GF, Brady MF, Swisher EM, Steffensen KD, Friedlander M, Okamoto A, Moore KN, Efrat Ben-Baruch N, Werner TL, Cloven NG, Oaknin A, DiSilvestro PA, Morgan MA, Nam JH, Leath CA 3rd, Nicum S, Hagemann AR, Littell RD, Cella D, Baron-Hay S, Garcia-Donas J, et al.","N Engl J Med. 2…	381(25):2403-2415. doi: 10.1056/NEJMoa1909707. Epub 2019 Sep 28.","N Engl J Med. 2019","PubMed","citation","PMID:31562800 | PMCID:PMC6941439","pubmed","31562800","create date:2019/09/29 | first author:Coleman RL",					1	Yes
6364	Five-Year Outcomes after PCI or CABG for Left Main Coronary Disease.,"/pubmed/31562798","Stone GW, Kappetein AP, Sabik JF, Pocock SJ, Morice MC, Puskas J, Kandzari DE, Karmpaliotis D, Brown WM 3rd, Lembo NJ, Banning A, Merkely B, Horkay F, Boonstra PW, van Boven AJ, Ungi I, BogÃ¡ts G, Mansour S, Noiseux N, SabatÃ© M, Pomar J, Hickey M, et al.","N Engl J Med. 2019 Nov 7	381(19):1820-1830. doi: 10.1056/NEJMoa1909406. Epub 2019 Sep 28. Erratum in: N Engl J Med. 2020 Mar 12	382(11):1078. ","N Engl J Med. 2019","PubMed","citation","PMID:31562798","pubmed","31562798","create date:2019/09/29 | first author:Stone GW",				0	Yes
6378	Protocolled practice nurse-led care for children with asthma in primary care: protocol for a cluster randomised trial.,"/pubmed/31562140","Bousema S, Verwoerd AJ, Goossens LM, Bohnen AM, Bindels PJE, Elshout G.","BMJ Open. 2019 Sep 27	9(9):e022922. doi: 10.1136/bmjopen-2018-022922.","BMJ Open. 2019","PubMed","citation","PMID:31562140 | PMCID:PMC6773314","pubmed","31562140","create date:2019/09/29 | first author:Bousema S",					0	No		study protocol	studie protocol
6379	Bubble continuous positive airway pressure for children with high-risk conditions and severe pneumonia in Malawi: an open label, randomised, controlled trial.,"/pubmed/31562059","McCollum ED, Mvalo T, Eckerle M, Smith AG, Kondowe D, Makonokaya D, Vaidya D, Billioux V, Chalira A, Lufesi N, Mofolo I, Hosseinipour M.","Lancet Respir Med. 2019 Nov	7(11):964-974. doi: 10.1016/S2213-2600(19)30243-7. Epub 2019 Sep 24.","Lancet Respir Med. 2019","PubMed","citation","PMID:31562059 | PMCID:PMC6838668","pubmed","31562059","create date:2019/09/29 | first author:McCollum ED",					0	Yes
6397	Subepithelial connective tissue graft with or without enamel matrix derivative for the treatment of multiple Class III-IV recessions in lower anterior teeth: A 3-year randomized clinical trial.,"/pubmed/31561272","Mercado F, Hamlet S, Ivanovski S.","J Periodontol. 2019 Sep 27. doi: 10.1002/JPER.19-0058. [Epub ahead of print]","J Periodontol. 2019","PubMed","citation","PMID:31561272","pubmed","315…						0	No		tanden	niet bij mensen
6398	Use of the FITT framework to understand patients' experiences using a real-time medication monitoring pill bottle linked to a mobile-based HIV self-management app: A qualitative study.,"/pubmed/31561192","Cho H, Flynn G, Saylor M, Gradilla M, Schnall R.","Int J Med Inform. 2019 Nov	131:103949. doi: 10.1016/j.ijmedinf.2019.08.009. Epub 2019 Aug 17.","Int J Med Inform. 2019","PubMed","citation","PMID:31561192","pubmed","31561192","create date:2019/09/29 | first author:Cho H",					0	No		qualitative study	experimentele studie, maar geen RCT
6419	The impact of reduced red and processed meat consumption on cardiovascular risk factors; an intervention trial in healthy volunteers.,"/pubmed/31559410","Simpson EJ, Clark M, Razak AA, Salter A.","Food Funct. 2019 Oct 16	10(10):6690-6698. doi: 10.1039/c9fo00758j.","Food Funct. 2019","PubMed","citation","PMID:31559410","pubmed","31559410","create date:2019/09/29 | first author:Simpson EJ",					0	No		single-group lonitudinal study design	experimentele studie, maar geen RCT
6437	Physical Activity and Body Composition in Children and Their Mothers According to Mother's Gestational Diabetes Risk: A Seven-Year Follow-Up Study.,"/pubmed/31557895","LeppÃ¤nen MH, Raitanen J, Husu P, Kujala UM, Tuominen PP, VÃ¤hÃ¤-YpyÃ¤ H, Luoto R.","Medicina (Kaunas). 2019 Sep 25	55(10). pii: E635. doi: 10.3390/medicina55100635.","Medicina (Kaunas). 2019","PubMed","citation","PMID:31557895 | PMCID:PMC6843146","pubmed","31557895","create date:2019/09/29 | first author:LeppÃ¤nen MH",					0	No		geen interventie?	experimentele studie, maar geen RCT
6456	Effects of Flavanol-Rich Dark Chocolate on Visual Function and Retinal Perfusion Measured With Optical Coherence Tomography Angiography: A Randomized Clinical Trial.,"/pubmed/31556937","Siedlecki J, Mohr N, Luft N, Schworm B, Keidel L, Priglinger SG.","JAMA Ophthalmol. 2019 Sep 26. doi: 10.1001/jamaophthalmol.2019.3731. [Epub ahead of print]","JAMA Ophthalmol. 2019","PubMed","citation","PMID:3155…						0	Yes
6457	Trial of Essential Oils to Improve Sleep for Patients in Cardiac Rehabilitation.,"/pubmed/31556690","McDonnell B, Newcomb P.","J Altern Complement Med. 2019 Dec	25(12):1193-1199. doi: 10.1089/acm.2019.0222. Epub 2019 Sep 26.","J Altern Complement Med. 2019","PubMed","citation","PMID:31556690","pubmed","31556690","create date:2019/09/27 | first author:McDonnell B",					0	Yes
6469	Evidence of chronic stroke rehabilitation interventions in activities and participation outcomes: systematic review of meta-analyses of randomized controlled trials.,"/pubmed/31556508","GarcÃ­a-Rudolph A, Laxe S, SaurÃ­ J, Opisso E, Tormos JM, Bernabeu M.","Eur J Phys Rehabil Med. 2019 Dec	55(6):695-709. doi: 10.23736/S1973-9087.19.05814-3. Epub 2019 Sep 23.","Eur J Phys Rehabil Med. 2019","PubMed","citation","PMID:31556508","pubmed","31556508","create date:2019/09/27 | first author:GarcÃ­a-Rudolph A",					1	No		systematic Review & Meta-analysis	review/ meta-analyse
6490	Step-Up Therapy in Black Children and Adults with Poorly Controlled Asthma.,"/pubmed/31553835","Wechsler ME, Szefler SJ, Ortega VE, Pongracic JA, Chinchilli V, Lima JJ, Krishnan JA, Kunselman SJ, Mauger D, Bleecker ER, Bacharier LB, Beigelman A, Benson M, Blake KV, Cabana MD, Cardet JC, Castro M, Chmiel JF, Covar R, Denlinger L, DiMango E, Fitzpatrick AM, et al.","N Engl J Med. 2019 Sep 26	381(13):1227-1239. doi: 10.1056/NEJMoa1905560.","N Engl J Med. 2019","PubMed","citation","PMID:31553835 | PMCID:PMC7026584","pubmed","31553835","create date:2019/09/26 | first author:Wechsler ME",					0	?		twee RCTs
6494	Ozone effects on blood biomarkers of systemic inflammation, oxidative stress, endothelial function, and thrombosis: The Multicenter Ozone Study in oldEr Subjects (MOSES).,"/pubmed/31553765","Balmes JR, Arjomandi M, Bromberg PA, Costantini MG, Dagincourt N, Hazucha MJ, Hollenbeck-Pringle D, Rich DQ, Stark P, Frampton MW.","PLoS One. 2019 Sep 25	14(9):e0222601. doi: 10.1371/journal.pone.0222601. eCollection 2019.","PLoS One. 2019","PubMed","citation","PMID:31553765 | PMCID:PMC6760801","pubmed","31553765","create date:2019/09/26 | first author:Balmes JR",					0	Yes
6498	Association of Short-term Change in Leukocyte Telomere Length With Cortical Thickness and Outcomes of Mental Training Among Healthy Adults: A Randomized Clinical Trial.,"/pubmed/31553468","Puhlmann LMC, Valk SL, Engert V, Bernhardt BC, Lin J, Epel ES, Vrticka P, Singer T.","JAMA Netw Open. 2019 Sep 4	2(9):e199687. doi: 10.1001/jamanetworkopen.2019.9687.","JAMA Netw Open. 2019","PubMed","citation","PMID:31553468 | PMCID:PMC6763984","pubmed","31553468","create date:2019/09/26 | first author:Puhlmann LMC",					0	Yes
6500	Final overall survival results of WJTOG3405, a randomized phase III trial comparing gefitinib versus cisplatin with docetaxel as the first-line treatment for patients with stage IIIB/IV or postoperative recurrent EGFR mutation-positive non-small-cell lung cancer.,"/pubmed/31553438","Yoshioka H, Shimokawa M, Seto T, Morita S, Yatabe Y, Okamoto I, Tsurutani J, Satouchi M, Hirashima T, Atagi S, Shib…	30(12):1978-1984. doi: 10.1093/annonc/mdz399.","Ann Oncol. 2019","PubMed","citation","PMID:31553438","pubmed","31553438","create date:2019/09/26 | first author:Yoshioka H",					0	Yes
6513	Prednisolone or hydrocortisone replacement in patients with corticotrope deficiency fasting during Ramadan result in similar risks of complications and quality of life: a randomized double-blind controlled trial.,"/pubmed/31552584","Chihaoui M, Mimita W, Oueslati I, Rejeb O, Ben Amor Z, Grira W, Yazidi M, Chaker F.","Endocrine. 2020 Jan	67(1):155-160. doi: 10.1007/s12020-019-02082-w. Epub 2019 Sep 24.","Endocrine. 2020","PubMed","citation","PMID:31552584","pubmed","31552584","create date:2019/09/26 | first author:Chihaoui M",					0	Yes
6517	Feeding Infants Formula With Probiotics or Milk Fat Globule Membrane: A Double-Blind, Randomized Controlled Trial.,"/pubmed/31552203","Li X, Peng Y, Li Z, Christensen B, Heckmann AB, Stenlund H, LÃ¶nnerdal B, Hernell O.","Front Pediatr. 2019 Aug 21	7:347. doi: 10.3389/fped.2019.00347. eCollection 2019.","Front Pediatr. 2019","PubMed","citation","PMID:31552203 | PMCID:PMC6736587","pubmed","31552203","create date:2019/09/26 | first author:Li X",					0	Yes
6519	Inferiority or Even Superiority of Virtual Reality Exposure Therapy in Phobias?-A Systematic Review and Quantitative Meta-Analysis on Randomized Controlled Trials Specifically Comparing the Efficacy of Virtual Reality Exposure to Gold Standard in vivo Exposure in Agoraphobia, Specific Phobia, and So...,"/pubmed/31551840","Wechsler TF, KÃ¼mpers F, MÃ¼hlberger A.","Front Psychol. 2019 Sep 10	10:1758. doi: 10.3389/fpsyg.2019.01758. eCollection 2019.","Front Psychol. 2019","PubMed","citation","PMID:31551840 | PMCID:PMC6746888","pubmed","31551840","create date:2019/09/26 | first author:Wechsler TF",					1	No		systematic Review & Meta-analysis	review/ meta-analyse
6530	Clinical efficacy of mucopolysaccharide polysulfate ointment combined with desonide ointment in treatment of infantile eczema.,"/pubmed/31551225","Dang Y, Yang L, Jia Y, Zhu D.","Pak J Pharm Sci. 2019 May	32(3 Special):1423-1426.","Pak J Pharm Sci. 2019","PubMed","citation","PMID:31551225","pubmed","31551225","create date:2019/09/26 | first author:Dang Y",					0	?		staat niks in abstract over randomisatie, full tekst niet beschikbaar
6538	Effect and analysis of ulinastatin combined with thymosin on cardiopulmonary function and delirium in sepsis patients.,"/pubmed/31551204","Huanling S, Rongju L, Min J.","Pak J Pharm Sci. 2019 May	32(3 Special):1281-1284.","Pak J Pharm Sci. 2019","PubMed","citation","PMID:31551204","pubmed","31551204","create date:2019/09/26 | first author:Huanling S",					0	Yes
6552	Placebo analgesia induced by verbal suggestion in the context of experimentally induced fear and anxiety.,"/pubmed/31550290","Åšwider K, BÄ…bel P, Wronka E, van Rijn CM, Oosterman JM.","PLoS One. 2019 Sep 24	14(9):e0222805. doi: 10.1371/journal.pone.0222805. eCollection 2019.","PLoS One. 2019","PubMed","citation","PMID:31550290 | PMCID:PMC6759192","pubmed","31550290","create date:2019/09/25 | first author:Åšwider K",					0	Yes
6603	Salt Reduction Intervention in Families Investigating Metabolic, Behavioral and Health Effects of Targeted Intake Reductions: Study Protocol for a Four Months Three-Armed, Randomized, Controlled "Real-Life" Trial.,"/pubmed/31546576","Bjoernsbo KS, Riis NL, Andreasen AH, Petersen J, Dahl Lassen A, Trolle E, Frederiksen AKS, Munk JK, Toft U.","Int J Environ Res Public Health. 2019 Sep 21	16(19). pii: E3532. doi: 10.3390/ijerph16193532.","Int J Environ Res Public Health. 2019","PubMed","citation","PMID:31546576 | PMCID:PMC6801456","pubmed","31546576","create date:2019/09/25 | first author:Bjoernsbo KS",					0	No		study protocol	studie protocol
6610	Impact of Lung Expansion Therapy Using Positive End-Expiratory Pressure in Mechanically Ventilated Patients Submitted to Coronary Artery Bypass Grafting.,"/pubmed/31545577","Cordeiro ALL, Carvalho S, Leite MC, Vila-Flor A, Freitas B, Sousa L, Oliveira Q, GuimarÃ£es AR.","Braz J Cardiovasc Surg. 2020 Jan 1	34(6):699-703. doi: 10.21470/1678-9741-2019-0016.","Braz J Cardiovasc Surg. 2020","PubMed","citation","PMID:31545577 | PMCID:PMC6894028","pubmed","31545577","create date:2019/09/24 | first author:Cordeiro ALL",					0	Yes
6688	Empagliflozin Effectively Lowers Liver Fat Content in Well-Controlled Type 2 Diabetes: A Randomized, Double-Blind, Phase 4, Placebo-Controlled Trial.,"/pubmed/31540903","Kahl S, Gancheva S, StraÃŸburger K, Herder C, Machann J, Katsuyama H, Kabisch S, Henkel E, Kopf S, Lagerpusch M, Kantartzis K, Kupriyanova Y, Markgraf D, van Gemert T, Knebel B, Wolkersdorfer MF, Kuss O, Hwang JH, Bornstein SR, K…	43(2):298-305. doi: 10.2337/dc19-0641. Epub 2019 Sep 20.","Diabetes Care. 2020","PubMed","citation","PMID:31540903","pubmed","31540903","create date:2019/09/22 | first author:Kahl S",					0	Yes
6696	[The Possibility of Correcting Anxiety Symptoms in Cardiac Patients in Primary Care Settings: Results of the Therapeutic Part of a Russian Multicenter Study COMETA].,"/pubmed/31540574","Pogosova NV, Yufereva YM, Ausheva AK, Kursakov AA, Arutyunov AA, Boytsov SA.","Kardiologiia. 2019 Sep 17	59(9):29-39. doi: 10.18087/cardio.2019.9.n468. Russian. ","Kardiologiia. 2019","PubMed","citation","PMID:31540574","pubmed","31540574","create date:2019/09/22 | first author:Pogosova NV",					0	No		not in english, Russian	niet engelstalig
6709	Single Versus Double Tourniquet Technique for Ultrasound-Guided Venous Catheter Placement.,"/pubmed/31539328","Price J, Xiao J, Tausch K, Hang B, Bahl A.","West J Emerg Med. 2019 Aug 6	20(5):719-725. doi: 10.5811/westjem.2019.7.43362.","West J Emerg Med. 2019","PubMed","citation","PMID:31539328 | PMCID:PMC6754199","pubmed","31539328","create date:2019/09/21 | first author:Price J",					0	Yes
6731	Evaluation of isosorbide-5-mononitrate as a cervical ripening agent prior to induced abortion in contrast to misoprostol- a randomized controlled trial.,"/pubmed/31538074","De AK, Kumar BS, Chakraborty A, Samanta A.","Obstet Gynecol Sci. 2019 Sep	62(5):313-321. doi: 10.5468/ogs.2019.62.5.313. Epub 2019 Aug 9.","Obstet Gynecol Sci. 2019","PubMed","citation","PMID:31538074 | PMCID:PMC6737056","pubmed","31538074","create date:2019/09/21 | first author:De AK",					0	Yes
6768	Tapered Screw Implants With Different Machined Neck Designs: A 3-Year Split-Mouth Randomized Controlled Prospective Study.,"/pubmed/31536450","Beretta M, Maiorana C, Cortinovis I, Poli PP.","J Oral Implantol. 2019 Oct	45(5):416-420. doi: 10.1563/aaid-joi-D-19-00067. Epub 2019 Sep 19. No abstract available. ","J Oral Implantol. 2019","PubMed","citation","PMID:31536450","pubmed","31536450","create date:2019/09/20 | first author:Beretta M",					0	No		split mouth	niet bij mensen
6775	A meta-analysis of arrhythmia endpoints in randomized controlled trials of transendocardial stem cell injections for chronic ischemic heart disease.,"/pubmed/31535744","Fernandes GC, Fernandes ADF, Rivera M, Khan A, Schulman IH, Lambrakos LK, Myerburg RJ, Goldberger JJ, Hare JM, Mitrani RD.","J Cardiovasc Electrophysiol. 2019 Nov	30(11):2492-2500. doi: 10.1111/jce.14185. Epub 2019 Oct 3.","J Cardiovasc Electrophysiol. 2019","PubMed","citation","PMID:31535744","pubmed","31535744","create date:2019/09/20 | first author:Fernandes GC",					0	No		meta-analysis	review/ meta-analyse
6785	Parenting for Lifelong Health for Young Children: a randomized controlled trial of a parenting program in South Africa to prevent harsh parenting and child conduct problems.,"/pubmed/31535371","Ward CL, Wessels IM, Lachman JM, Hutchings J, Cluver LD, Kassanjee R, Nhapi R, Little F, Gardner F.","J Child Psychol Psychiatry. 2020 Apr	61(4):503-512. doi: 10.1111/jcpp.13129. Epub 2019 Sep 19.","J Child Psychol Psychiatry. 2020","PubMed","citation","PMID:31535371","pubmed","31535371","create date:2019/09/20 | first author:Ward CL",					0	Yes
6804	Omega-3 fatty acids for the treatment of depressive disorders in children and adolescents: a meta-analysis of randomized placebo-controlled trials.,"/pubmed/31534476","Zhang L, Liu H, Kuang L, Meng H, Zhou X.","Child Adolesc Psychiatry Ment Health. 2019 Sep 14	13:36. doi: 10.1186/s13034-019-0296-x. eCollection 2019.","Child Adolesc Psychiatry Ment Health. 2019","PubMed","citation","PMID:31534476 | PMCID:PMC6744624","pubmed","31534476","create date:2019/09/20 | first author:Zhang L",					0	No		meta-analysis	review/ meta-analyse
6826	A randomized controlled trial to examine the impacts of disclosing personalized depression risk information on the outcomes of individuals who are at high risk of developing major depression: a research protocol.,"/pubmed/31533691","Wang J, MacQueen G, Patten S, Manuel D, Lashewicz B, Schmitz N.","BMC Psychiatry. 2019 Sep 18	19(1):285. doi: 10.1186/s12888-019-2270-9.","BMC Psychiatry. 2019","PubMed","citation","PMID:31533691 | PMCID:PMC6749687","pubmed","31533691","create date:2019/09/20 | first author:Wang J",					0	No		study protocol	studie protocol
6830	Prophylactic HIPEC with radical D2 gastrectomy improves survival and peritoneal recurrence rates for locally advanced gastric cancer: personal experience from a randomized case control study.,"/pubmed/31533660","Beeharry MK, Zhu ZL, Liu WT, Yao XX, Yan M, Zhu ZG.","BMC Cancer. 2019 Sep 18	19(1):932. doi: 10.1186/s12885-019-6125-z. Erratum in: BMC Cancer. 2019 Dec 30	19(1):1256. ","BMC Cancer. 2019","PubMed","citation","PMID:31533660 | PMCID:PMC6751672","pubmed","31533660","create date:2019/09/20 | first author:Beeharry MK",				0	Yes
6833	Feasibility of Conducting Nonpharmacological Interventions to Manage Dementia Symptoms in Community-Dwelling Older Adults: A Cluster Randomized Controlled Trial.,"/pubmed/31533443","Park J, Tolea MI, Sherman D, Rosenfeld A, Arcay V, Lopes Y, Galvin JE.","Am J Alzheimers Dis Other Demen. 2020 Jan-Dec	35:1533317519872635. doi: 10.1177/1533317519872635. Epub 2019 Sep 18.","Am J Alzheimers Dis Other Demen. 2020","PubMed","citation","PMID:31533443","pubmed","31533443","create date:2019/09/20 | first author:Park J",					0	Yes
6846	Bystander CPR training: is non-classroom based CPR training as effective as a classroom based approach? A systematic review of randomised controlled trials.,"/pubmed/31533000","Cross M, Harlow E, Morrison SR, Place M, Sutherland M, Thomas J, Leslie SJ.","Rural Remote Health. 2019 Sep	19(3):4772. doi: 10.22605/RRH4772. Epub 2019 Sep 19.","Rural Remote Health. 2019","PubMed","citation","PMID:31533000","pubmed","31533000","create date:2019/09/19 | first author:Cross M",					0	No		Systematic Review	review/ meta-analyse
6853	Genetic profiling of fatty acid desaturase polymorphisms identifies patients who may benefit from high-dose omega-3 fatty acids in cardiac remodeling after acute myocardial infarction-Post-hoc analysis from the OMEGA-REMODEL randomized controlled trial.,"/pubmed/31532795","Kwong RY, Heydari B, Ge Y, Abdullah S, Fujikura K, Kaneko K, Harris WS, Jerosch-Herold M, Antman EM, Seidman JG, Pfeffer MA."…	14(9):e0222061. doi: 10.1371/journal.pone.0222061. eCollection 2019.","PLoS One. 2019","PubMed","citation","PMID:31532795 | PMCID:PMC6750606","pubmed","31532795","create date:2019/09/19 | first author:Kwong RY",					0	No		post-hoc analyis	secundaire analyse
6862	[Effect of otopoint pellet-pressing combined with medication on clinical symptoms of migraine patients and changes of plasma 5-HT and CGRP contents].,"/pubmed/31532138","Xing AQ, Chen CH, Ji XT.","Zhen Ci Yan Jiu. 2019 Sept 25	44(9):672-6. doi: 10.13702/j.1000-0607.180737. Chinese. ","Zhen Ci Yan Jiu. 2019","PubMed","citation","PMID:31532138","pubmed","31532138","create date:2019/09/19 | first author:Xing AQ",					0	No		not in English. Chinese	niet engelstalig
6863	[Effect of acupoint thread-embedding therapy on the sitting ability of ataxia children with cerebral palsy].,"/pubmed/31532137","Jin BX, Zhao Y, Qian XG, Zhou Y, Zhao YL, Liu HZ, Fu WJ, Li N.","Zhen Ci Yan Jiu. 2019 Sept 25	44(9):668-71. doi: 10.13702/j.1000-0607.180191. Chinese. ","Zhen Ci Yan Jiu. 2019","PubMed","citation","PMID:31532137","pubmed","31532137","create date:2019/09/19 | first author:Jin BX",					0	No		not in English. Chinese	niet engelstalig
6872	Circulating interleukin-6 as a biomarker in a randomized controlled trial of modified-release prednisone vs immediate-release prednisolone, in newly diagnosed patients with giant cell arteritis.,"/pubmed/31531960","Miler E, Stapleton PP, Mapplebeck S, Mackerness C, Gayford D, Aung T, Wilson L, Schofield P, Dasgupta B.","Int J Rheum Dis. 2019 Oct	22(10):1900-1904. doi: 10.1111/1756-185X.13702. Epub 2019 Sep 17.","Int J Rheum Dis. 2019","PubMed","citation","PMID:31531960","pubmed","31531960","create date:2019/09/19 | first author:Miler E",					0	Yes
6888	A Pilot Randomized Controlled Trial to Evaluate Isosorbide Mononitrate (IMN) Efficiency for Cervical Ripening Prior to Labor Induction in Iranian Pregnant Women.,"/pubmed/31531079","Abotorabi S, Mohammadi M, Bagherivand S, Oveisi S.","Iran J Pharm Res. 2019 Spring	18(2):988-994. doi: 10.22037/ijpr.2017.2040.","Iran J Pharm Res. 2019","PubMed","citation","PMID:31531079 | PMCID:PMC6706714","pubmed","31531079","create date:2019/09/19 | first author:Abotorabi S",					0	No		pilot study	pilot studie
6893	Effectiveness of a behavioural intervention involving regular weighing and feedback by community midwives within routine antenatal care to prevent excessive gestational weight gain: POPS2 randomised controlled trial.,"/pubmed/31530608","Daley A, Jolly K, Jebb SA, Roalfe A, Mackilllop L, Lewis A, Clifford S, Usman M, Ohadike C, Kenyon S, MacArthur C, Aveyard P.","BMJ Open. 2019 Sep 17	9(9):e030174. doi: 10.1136/bmjopen-2019-030174.","BMJ Open. 2019","PubMed","citation","PMID:31530608 | PMCID:PMC6756421","pubmed","31530608","create date:2019/09/19 | first author:Daley A",					1	Yes
6901	Letter by Neugebauer et al. regarding article "Hypothermia after decompressive hemicraniectomy in treatment of malignant middle cerebral artery stroke: comment on the randomized clinical trial".,"/pubmed/31530280","Neugebauer H, Schneider H, Kollmar R.","Crit Care. 2019 Sep 17	23(1):315. doi: 10.1186/s13054-019-2600-9. No abstract available. ","Crit Care. 2019","PubMed","citation","PMID:31530280 | PMCID:PMC6749710","pubmed","31530280","create date:2019/09/19 | first author:Neugebauer H",					0	No		Letter	geen research paper
6905	Association Between Triglyceride Lowering and Reduction of Cardiovascular Risk Across Multiple Lipid-Lowering Therapeutic Classes: A Systematic Review and Meta-Regression Analysis of Randomized Controlled Trials.,"/pubmed/31530008","Marston NA, Giugliano RP, Im K, Silverman MG, O'Donoghue ML, Wiviott SD, Ference BA, Sabatine MS.","Circulation. 2019 Oct 15	140(16):1308-1317. doi: 10.1161/CIRCULATIONAHA.119.041998. Epub 2019 Sep 18.","Circulation. 2019","PubMed","citation","PMID:31530008 | PMCID:PMC6791781","pubmed","31530008","create date:2019/09/19 | first author:Marston NA",					0	No		Systematic Review	review/ meta-analyse
6908	Randomized controlled trial of TDCS on cognition in 201 seniors with mild neurocognitive disorder.,"/pubmed/31529691","Lu H, Chan SSM, Chan WC, Lin C, Cheng CPW, Linda Chiu Wa L.","Ann Clin Transl Neurol. 2019 Oct	6(10):1938-1948. doi: 10.1002/acn3.50823. Epub 2019 Sep 17.","Ann Clin Transl Neurol. 2019","PubMed","citation","PMID:31529691 | PMCID:PMC6801176","pubmed","31529691","create date:2019/09/19 | first author:Lu H",					0	Yes
6947	Corrigendum to "Loving-kindness meditation slows biological aging in novices: Evidence from a 12-week randomized controlled trial" [Psychoneuroendocrinology 108 (2019) (October) 20-27].,"/pubmed/31526525","Le Nguyen KD, Lin J, Algoe SB, Brantley MM, Kim SL, Brantley J, Salzberg S, Fredrickson BL.","Psychoneuroendocrinology. 2019 Nov	109:104440. doi: 10.1016/j.psyneuen.2019.104440. Epub 2019 Sep 13. No abstract available. ","Psychoneuroendocrinology. 2019","PubMed","citation","PMID:31526525","pubmed","31526525","create date:2019/09/19 | first author:Le Nguyen KD",					0	No		corregendum	geen research paper
6963	Efficacy of a psychoeducational intervention in caregivers of people with intellectual disabilities: A randomized controlled trial (EDUCA-IV trial).,"/pubmed/31525613","GonzÃ¡lez-Fraile E, DomÃ­nguez-PanchÃ³n AI, Berzosa P, Costas-GonzÃ¡lez AB, Garrido-Jimenez I, Rufino-Ventura D, LÃ³pez-Aparicio JI, MartÃ­n-Carrasco M	EDUCA-IV group..","Res Dev Disabil. 2019 Nov	94:103458. doi: 10.1016/j.ridd.2019.103458. Epub 2019 Sep 13.","Res Dev Disabil. 2019","PubMed","citation","PMID:31525613","pubmed","31525613","create date:2019/09/17 | first author:GonzÃ¡lez-Fraile E",				0	?		caregivers randomised? Volgens mij is dit meer in de trant van een training, maar gaat wel om mental health van caregivers	geen medische interventie?
6967	CHAMP: A cluster randomized-control trial to prevent obesity in child care centers.,"/pubmed/31525490","Armstrong B, Trude ACB, Johnson C, Castelo RJ, Zemanick A, Haber-Sage S, Arbaiza R, Black MM.","Contemp Clin Trials. 2019 Nov	86:105849. doi: 10.1016/j.cct.2019.105849. Epub 2019 Sep 13.","Contemp Clin Trials. 2019","PubMed","citation","PMID:31525490 | PMCID:PMC6985456","pubmed","31525490","create date:2019/09/17 | first author:Armstrong B",					0	Yes
6969	Improving communication toward ICU families to facilitate understanding and reduce stress. Protocol for a multicenter randomized and controlled Italian study.,"/pubmed/31525488","Mistraletti G, Mezzetti A, Anania S, Ionescu Maddalena A, Del Negro S, Giusti GD, Gili A, Iacobone E, PulitanÃ² SM, Conti G, Bocci MG.","Contemp Clin Trials. 2019 Nov	86:105847. doi: 10.1016/j.cct.2019.105847. Epub 2019 Sep 13.","Contemp Clin Trials. 2019","PubMed","citation","PMID:31525488","pubmed","31525488","create date:2019/09/17 | first author:Mistraletti G",					0	No		study protocol	studie protocol
6971	Electrospun P(LLA-CL) Nanoscale Fibrinogen Patch vs Porcine Small Intestine Submucosa Graft Repair of Inguinal Hernia in Adults: A Randomized, Single-Blind, Controlled, Multicenter, Noninferiority Trial.,"/pubmed/31525422","Li S, Xiao H, Yang L, Hua L, Qiu Z, Hu X, Ping D, Zheng K, He H, Tang J.","J Am Coll Surg. 2019 Dec	229(6):541-551.e1. doi: 10.1016/j.jamcollsurg.2019.08.1446. Epub 2019 Sep 13.","J Am Coll Surg. 2019","PubMed","citation","PMID:31525422","pubmed","31525422","create date:2019/09/17 | first author:Li S",					0	Yes
6992	Graded activity is an important component in cognitive behavioral therapy to reduce severe fatigue: results of a pragmatic crossover trial in cancer survivors.,"/pubmed/31524020","Abrahams HJG, Gielissen MFM, Braamse AMJ, Bleijenberg G, Buffart LM, Knoop H.","Acta Oncol. 2019 Dec	58(12):1692-1698. doi: 10.1080/0284186X.2019.1659513. Epub 2019 Sep 15.","Acta Oncol. 2019","PubMed","citation","PMID:31524020","pubmed","31524020","create date:2019/09/17 | first author:Abrahams HJG",					0	Yes
7004	Impact of hot stone massage therapy on sleep quality in patients on maintenance hemodialysis: A randomized controlled trial.,"/pubmed/31523257","Ghavami H, Shamsi SA, Abdollahpoor B, Radfar M, Khalkhali HR.","J Res Med Sci. 2019 Aug 28	24:71. doi: 10.4103/jrms.JRMS_734_18. eCollection 2019.","J Res Med Sci. 2019","PubMed","citation","PMID:31523257 | PMCID:PMC6734672","pubmed","31523257","create date:2019/09/17 | first author:Ghavami H",					0	Yes
7012	Health Center-Based Community-Supported Agriculture: An RCT.,"/pubmed/31522922","Berkowitz SA, O'Neill J, Sayer E, Shahid NN, Petrie M, Schouboe S, Saraceno M, Bellin R.","Am J Prev Med. 2019 Dec	57(6 Suppl 1):S55-S64. doi: 10.1016/j.amepre.2019.07.015. Epub 2019 Sep 12.","Am J Prev Med. 2019","PubMed","citation","PMID:31522922 | PMCID:PMC6874748","pubmed","31522922","create date:2019/09/17 | first author:Berkowitz SA",					0	Yes
7026	Pre-emptive analgesia with continuous fascia iliaca compartment block reduces postoperative delirium in elderly patients with hip fracture. A randomized controlled trial.,"/pubmed/31522217","Hao J, Dong B, Zhang J, Luo Z.","Saudi Med J. 2019 Sep	40(9):901-906. doi: 10.15537/smj.2019.9.24483.","Saudi Med J. 2019","PubMed","citation","PMID:31522217","pubmed","31522217","create date:2019/09/16 | first author:Hao J",					0	Yes
7037	Sexual Intercourse for Induction of Spontaneous Onset of Labor: AÂ Systematic Review and Meta-Analysis of Randomized ControlledÂ Trials.,"/pubmed/31521572","Carbone L, De Vivo V, Saccone G, D'Antonio F, Mercorio A, Raffone A, Arduino B, D'Alessandro P, Sarno L, Conforti A, Maruotti GM, Alviggi C, Zullo F.","J Sex Med. 2019 Nov	16(11):1787-1795. doi: 10.1016/j.jsxm.2019.08.002. Epub 2019 Sep 11.","J Sex Med. 2019","PubMed","citation","PMID:31521572","pubmed","31521572","create date:2019/09/16 | first author:Carbone L",					0	No		systematic Review & Meta-analysis	review/ meta-analyse
7064	A factorial-design randomized controlled trial comparing misoprostol alone to Dilapan with misoprostol and comparing buccal to vaginal misoprostol for same-day cervical preparation prior to dilation & evacuation at 14â€¯weeks 0â€¯days-19â€¯weeks 6â€¯days gestation().,"/pubmed/31520608","Shakir-Reese JM, Ye PP, Perritt JB, Lotke PS, Reeves MF.","Contraception. 2019 Dec	100(6):445-450. doi: 10.1016/j.contraception.2019.09.001. Epub 2019 Sep 12.","Contraception. 2019","PubMed","citation","PMID:31520608","pubmed","31520608","create date:2019/09/15 | first author:Shakir-Reese JM",					0	Yes		factorial?
7070	Auricular acupuncture as effective pain relief after episiotomy: a randomized controlled pilot study.,"/pubmed/31520258","JaiÄ‡ KK, TurkoviÄ‡ TM, PeÅ¡iÄ‡ M, DjakoviÄ‡ I, KoÅ¡ec V, KoÅ¡ec A.","Arch Gynecol Obstet. 2019 Nov	300(5):1295-1301. doi: 10.1007/s00404-019-05283-w. Epub 2019 Sep 14.","Arch Gynecol Obstet. 2019","PubMed","citation","PMID:31520258","pubmed","31520258","create date:2019/09/15 | first author:JaiÄ‡ KK",					0	No		pilot study	pilot studie
7074	The proximal hamstring avulsion clinical trial (PHACT)-a randomised controlled non-inferiority trial of operative versus non-operative treatment of proximal hamstrings avulsions: study protocol.,"/pubmed/31519683","Pihl E, Kristoffersen MH, Rosenlund AM, Laszlo S, BerglÃ¶f M, Ribom E, Eriksson K, Frihagen F, Mattila VM, Schilcher J, Eklund M, Snellman G, Skorpil M, SkÃ¶ldenberg O, Hedbeck CJ, Jon…	9(9):e031607. doi: 10.1136/bmjopen-2019-031607.","BMJ Open. 2019","PubMed","citation","PMID:31519683 | PMCID:PMC6747659","pubmed","31519683","create date:2019/09/15 | first author:Pihl E",					0	No		study protocol	studie protocol
7079	Sedation versus general anaesthesia in endovascular therapy for anterior circulation acute ischaemic stroke: the multicentre randomised controlled AMETIS trial study protocol.,"/pubmed/31519668","Chabanne R, Fernandez-Canal C, Degos V, Lukaszewicz AC, Velly L, Mrozek S, Perrigault PF, Molliex S, Tavernier B, Dahyot-Fizelier C, Verdonk F, Caumon E, Masgrau A, Begard M, Chabert E, Ferrier A, Jaber …	ANARLF Network and the AMETIS study group..","BMJ Open. 2019 Sep 13	9(9):e027561. doi: 10.1136/bmjopen-2018-027561.","BMJ Open. 2019","PubMed","citation","PMID:31519668 | PMCID:PMC6747652","pubmed","31519668","create date:2019/09/15 | first author:Chabanne R",				0	No		study protocol	studie protocol
7086	The Effect of Extended Continuous Positive Airway Pressure on Changes in Lung Volumes in Stable Premature Infants: A Randomized Controlled Trial.,"/pubmed/31519441","Lam R, Schilling D, Scottoline B, Platteau A, Niederhausen M, Lund KC, Schelonka RL, MacDonald KD, McEvoy CT.","J Pediatr. 2020 Feb	217:66-72.e1. doi: 10.1016/j.jpeds.2019.07.074. Epub 2019 Sep 10.","J Pediatr. 2020","PubMed","citation","PMID:31519441","pubmed","31519441","create date:2019/09/15 | first author:Lam R",					0	Yes
7088	Does peritoneal lavage influence the rate of complications following pediatric Laparoscopic Appendicectomy in Children with Complicated Appendicitis? A Prospective Randomized Clinical Trial.,"/pubmed/31519360","Nataraja RM, Panabokke G, Chang AD, Mennie N, Tanny ST, Keys C, Cheng W, Pacilli M, Ferguson P.","J Pediatr Surg. 2019 Dec	54(12):2524-2527. doi: 10.1016/j.jpedsurg.2019.08.039. Epub 2019 Aug 30.","J Pediatr Surg. 2019","PubMed","citation","PMID:31519360","pubmed","31519360","create date:2019/09/15 | first author:Nataraja RM",					0	Yes
7092	Factors associated with the successful completion of randomized controlled trials in gynecological oncology.,"/pubmed/31519318","Swailes A, Gupta M, Chauhan SP, Kesterson J, Kunselman A, Wagner S.","Gynecol Oncol. 2019 Nov	155(2):283-286. doi: 10.1016/j.ygyno.2019.09.007. Epub 2019 Sep 10.","Gynecol Oncol. 2019","PubMed","citation","PMID:31519318","pubmed","31519318","create date:2019/09/15 | first author:Swailes A",					0	No		review	review/ meta-analyse
7099	The add-on effect of dengzhan shengmai capsules on secondary prevention of ischemic stroke: A multicentre, randomised, placebo-controlled clinical trial.,"/pubmed/31519277","Cai Y, Zhang X, Huang Y, Wang L, Sun J, Liang W, Ou A, Yu B, Guo J, Zhao M, Ni X, Chen S.","Complement Ther Med. 2019 Oct	46:189-194. doi: 10.1016/j.ctim.2019.08.015. Epub 2019 Aug 24.","Complement Ther Med. 2019","PubMed","citation","PMID:31519277","pubmed","31519277","create date:2019/09/15 | first author:Cai Y",					0	Yes
7169	Family involvement and treatment for young children with Obsessive-Compulsive Disorder: Randomized control study.,"/pubmed/31516500","Rosa-AlcÃ¡zar Ã, Rosa-AlcÃ¡zar AI, Olivares-Olivares PJ, Parada-Navas JL, Rosa-AlcÃ¡zar E, SÃ¡nchez-Meca J.","Int J Clin Health Psychol. 2019 Sep	19(3):218-227. doi: 10.1016/j.ijchp.2019.06.001. Epub 2019 Jul 15.","Int J Clin Health Psychol. 2019","PubMed","citation","PMID:31516500 | PMCID:PMC6732770","pubmed","31516500","create date:2019/09/14 | first author:Rosa-AlcÃ¡zar Ã",					0	Yes
7173	A Randomized, Double-blind Study of Amorolfine 5% Nail Lacquer with Oral Fluconazole Compared with Oral Fluconazole Alone in the Treatment of Fingernail Onychomycosis.,"/pubmed/31516132","Chandra S, Sancheti K, Podder I, Das A, Sarkar TK, Chowdhury M, Sil A, Bhattacharya S, Das NK.","Indian J Dermatol. 2019 Jul-Aug	64(4):253-260. doi: 10.4103/ijd.IJD_385_17.","Indian J Dermatol. 2019","PubMed","citation","PMID:31516132 | PMCID:PMC6714192","pubmed","31516132","create date:2019/09/14 | first author:Chandra S",					0	Yes
7186	Associations of plasma, RBCs, and hair carbon and nitrogen isotope ratios with fish, meat, and sugar-sweetened beverage intake in a 12-wk inpatient feeding study.,"/pubmed/31515553","Votruba SB, Shaw PA, Oh EJ, Venti CA, Bonfiglio S, Krakoff J, O'Brien DM.","Am J Clin Nutr. 2019 Dec 1	110(6):1306-1315. doi: 10.1093/ajcn/nqz208.","Am J Clin Nutr. 2019","PubMed","citation","PMID:31515553 | PMCID:PMC6885477","pubmed","31515553","create date:2019/09/14 | first author:Votruba SB",					0	No		geen RCT	experimentele studie, maar geen RCT
7187	Catheter-based closure of the patent ductus arteriosus in preterm infants: considerations in the design of a randomized trial.,"/pubmed/31515502","Backes CH, Donovan JL, Slaughter JL.","J Perinatol. 2019 Nov	39(11):1437-1438. doi: 10.1038/s41372-019-0484-9. Epub 2019 Sep 12. No abstract available. ","J Perinatol. 2019","PubMed","citation","PMID:31515502","pubmed","31515502","create date:2019/09/14 | first author:Backes CH",					0	No		considerations of the design	geen research paper
7195	Extracorporeal Shock Wave Therapy for Treating Foot Ulcers in Adults With Type 1 and Type 2 Diabetes: A Systematic Review and Meta-Analysis of Randomized Controlled Trials.,"/pubmed/31515158","Huang Q, Yan P, Xiong H, Shuai T, Liu J, Zhu L, Lu J, Shi X, Yang K, Liu J.","Can J Diabetes. 2020 Mar	44(2):196-204.e3. doi: 10.1016/j.jcjd.2019.05.006. Epub 2019 May 23. Review.","Can J Diabetes. 2020","PubMed","citation","PMID:31515158","pubmed","31515158","create date:2019/09/14 | first author:Huang Q",					0	No		systematic Review & Meta-analysis	review/ meta-analyse
7197	Comparison of high-flow oxygen therapy with standard oxygen therapy for prevention of postoperative pulmonary complications after major head and neck surgery involving insertion of a tracheostomy: a feasibility study.,"/pubmed/31515152","Twose P, Thomas C, Morgan M, Broad MA.","Br J Oral Maxillofac Surg. 2019 Dec	57(10):1014-1018. doi: 10.1016/j.bjoms.2019.08.021. Epub 2019 Sep 9.","Br J Oral Maxillofac Surg. 2019","PubMed","citation","PMID:31515152","pubmed","31515152","create date:2019/09/14 | first author:Twose P",					0	No		feasibility	pilot studie
7202	The effects of exercise on lipid profile and blood glucose levels in people living with HIV: A systematic review of randomized controlled trials.,"/pubmed/31514520","Quiles NN, Piao L, Ortiz A.","AIDS Care. 2019 Sep 13:1-8. doi: 10.1080/09540121.2019.1665163. [Epub ahead of print]","AIDS Care. 2019","PubMed","citation","PMID:31514520","pubmed","31514520","create date:2019/09/14 | first author:Qui…						0	No		Systematic Review	review/ meta-analyse
7212	Ethanol locks for the prevention of catheter-related infection in patients with central venous catheter: A systematic review and meta-analysis of randomized controlled trials.,"/pubmed/31513652","Zhang J, Wang B, Wang J, Yang Q.","PLoS One. 2019 Sep 12	14(9):e0222408. doi: 10.1371/journal.pone.0222408. eCollection 2019.","PLoS One. 2019","PubMed","citation","PMID:31513652 | PMCID:PMC6742384","pubmed","31513652","create date:2019/09/13 | first author:Zhang J",					0	No		systematic Review & Meta-analysis	review/ meta-analyse
7217	Effectiveness of Chinese herbal medicine granules and traditional Chinese medicine-based psychotherapy for perimenopausal depression in Chinese women: a randomized controlled trial.,"/pubmed/31513088","Cao XJ, Huang XC, Wang X.","Menopause. 2019 Oct	26(10):1193-1203. doi: 10.1097/GME.0000000000001380.","Menopause. 2019","PubMed","citation","PMID:31513088","pubmed","31513088","create date:2019/09/13 | first author:Cao XJ",					0	Yes
7221	Skin benefits of moisturising body wash formulas for children with atopic dermatitis: A randomised controlled clinical study in China.,"/pubmed/31512226","Xu Z, Liu X, Niu Y, Shen C, Heminger K, Moulton L, Yu A, Allen T, Zhang L, Yue F, Liu J, Xu Y, Zhao H, Li L, Cambron T, Xu J, Smith E, Wei K.","Australas J Dermatol. 2020 Feb	61(1):e54-e59. doi: 10.1111/ajd.13153. Epub 2019 Sep 11.","Australas J Dermatol. 2020","PubMed","citation","PMID:31512226","pubmed","31512226","create date:2019/09/13 | first author:Xu Z",					0	Yes
7226	Photo-activated implants: a triple-blinded, split-mouth, randomized controlled clinical trial on the resistance to removal torque at various healing intervals.,"/pubmed/31512072","Puisys A, Schlee M, Linkevicius T, Petrakakis P, Tjaden A.","Clin Oral Investig. 2019 Sep 11. doi: 10.1007/s00784-019-03041-5. [Epub ahead of print]","Clin Oral Investig. 2019","PubMed","citation","PMID:31512072","pubme…						0	No		split mouth	niet bij mensen
7230	Recurrent Hemispheric Stroke Syndromes in Symptomatic Atherosclerotic Internal Carotid Artery Occlusions: The Carotid Occlusion Surgery Study Randomized Trial.,"/pubmed/31511891","Nahab F, Liu M, Rahman HA, Rangaraju S, Barrow D, Cawley CM, Grubb RL, Derdeyn CP, Adams HP, Videen TO, Zimmerman MB, Powers WJ.","Neurosurgery. 2019 Sep 11. pii: nyz352. doi: 10.1093/neuros/nyz352. [Epub ahead of print…						0	Yes
7239	Effects of oligosaccharide-sialic acid (OS) compound on maternal-newborn gut microbiome, glucose metabolism and systematic immunity in pregnancy: protocol for a randomised controlled study.,"/pubmed/31511279","Wang S, Peng R, Qin S, Liu Y, Yang H, Ma J.","BMJ Open. 2019 Sep 11	9(9):e026583. doi: 10.1136/bmjopen-2018-026583.","BMJ Open. 2019","PubMed","citation","PMID:31511279 | PMCID:PMC6738717","pubmed","31511279","create date:2019/09/13 | first author:Wang S",					0	No		study protocol	studie protocol
7240	Effect of continuum-of-care intervention package on improving contacts and quality of maternal and newborn healthcare in Ghana: a cluster randomised controlled trial.,"/pubmed/31511278","Okawa S, Gyapong M, Leslie H, Shibanuma A, Kikuchi K, Yeji F, Tawiah C, Addei S, Nanishi K, Oduro AR, Owusu-Agyei S, Ansah E, Asare GQ, Yasuoka J, Hodgson A, Jimba M	Ghana EMBRACE Implementation Research Project Team..","BMJ Open. 2019 Sep 11	9(9):e025347. doi: 10.1136/bmjopen-2018-025347.","BMJ Open. 2019","PubMed","citation","PMID:31511278 | PMCID:PMC6738678","pubmed","31511278","create date:2019/09/13 | first author:Okawa S",				0	Yes
7241	Randomised controlled trials (RCTs) in sports injury research: authors-please report the compliance with the intervention.,"/pubmed/31511232","Nielsen RO, Bertelsen ML, Ramskov D, Damsted C, Verhagen E, Bredeweg SW, Theisen D, Malisoux L.","Br J Sports Med. 2020 Jan	54(1):51-57. doi: 10.1136/bjsports-2019-100858. Epub 2019 Sep 11. Review.","Br J Sports Med. 2020","PubMed","citation","PMID:31511232","pubmed","31511232","create date:2019/09/13 | first author:Nielsen RO",					1	No		comment	geen research paper
7243	The effects of martial arts participation on mental and psychosocial health outcomes: a randomised controlled trial of a secondary school-based mental health promotion program.,"/pubmed/31511087","Moore B, Dudley D, Woodcock S.","BMC Psychol. 2019 Sep 11	7(1):60. doi: 10.1186/s40359-019-0329-5.","BMC Psychol. 2019","PubMed","citation","PMID:31511087 | PMCID:PMC6737629","pubmed","31511087","create date:2019/09/13 | first author:Moore B",					0	Yes
7254	Comparative efficacy of three pediculicides to treat head lice infestation in primary school girls: a randomised controlled assessor blind trial in rural Iran.,"/pubmed/31510998","Kalari H, Soltani A, Azizi K, Faramarzi H, Moemenbellah-Fard MD.","BMC Dermatol. 2019 Sep 12	19(1):13. doi: 10.1186/s12895-019-0093-5.","BMC Dermatol. 2019","PubMed","citation","PMID:31510998 | PMCID:PMC6739928","pubmed","31510998","create date:2019/09/13 | first author:Kalari H",					0	Yes
7272	Fish skin grafts compared to human amnion/chorion membrane allografts: A double-blind, prospective, randomized clinical trial of acute wound healing.,"/pubmed/31509319","Kirsner RS, Margolis DJ, Baldursson BT, Petursdottir K, Davidsson OB, Weir D, Lantis JC 2nd.","Wound Repair Regen. 2020 Jan	28(1):75-80. doi: 10.1111/wrr.12761. Epub 2019 Oct 25.","Wound Repair Regen. 2020","PubMed","citation","PMID:31509319 | PMCID:PMC6972637","pubmed","31509319","create date:2019/09/12 | first author:Kirsner RS",					0	Yes
7283	Effects of autologous platelet-rich plasma on endometrial expansion in patients undergoing frozen-thawed embryo transfer: A double-blind RCT.,"/pubmed/31508569","Nazari L, Salehpour S, Hoseini S, Zadehmodarres S, Azargashb E.","Int J Reprod Biomed (Yazd). 2019 Jul 29	17(6):443-448. doi: 10.18502/ijrm.v17i6.4816. eCollection 2019 Jun.","Int J Reprod Biomed (Yazd). 2019","PubMed","citation","PMID:31508569 | PMCID:PMC6719514","pubmed","31508569","create date:2019/09/12 | first author:Nazari L",					0	Yes
7302	Structured multi-disciplinary psychosocial care for cancer patients and the perceived quality of care from the patient perspective: a cluster-randomized trial.,"/pubmed/31506739","Singer S, Danker H, Meixensberger J, Briest S, Dietz A, Kortmann RD, Stolzenburg JU, Kersting A, Roick J.","J Cancer Res Clin Oncol. 2019 Nov	145(11):2845-2854. doi: 10.1007/s00432-019-03018-7. Epub 2019 Sep 10.","J Cancer Res Clin Oncol. 2019","PubMed","citation","PMID:31506739","pubmed","31506739","create date:2019/09/12 | first author:Singer S",					0	Yes
7306	Sacrospinous hysteropexy versus vaginal hysterectomy with uterosacral ligament suspension in women with uterine prolapse stage 2 or higher: observational follow-up of a multicentre randomised trial.,"/pubmed/31506252","Schulten SFM, Detollenaere RJ, Stekelenburg J, IntHout J, Kluivers KB, van Eijndhoven HWF.","BMJ. 2019 Sep 10	366:l5149. doi: 10.1136/bmj.l5149.","BMJ. 2019","PubMed","citation","PMID:31506252 | PMCID:PMC6734519","pubmed","31506252","create date:2019/09/12 | first author:Schulten SFM",					0	No		secondary analysis?	secundaire analyse
7311	Reducing compulsive Internet use and anxiety symptoms via two brief interventions: A comparison between mindfulness and gradual muscle relaxation.,"/pubmed/31505967","Quinones C, Griffiths MD.","J Behav Addict. 2019 Sep 1	8(3):530-536. doi: 10.1556/2006.8.2019.45. Epub 2019 Sep 11.","J Behav Addict. 2019","PubMed","citation","PMID:31505967 | PMCID:PMC7044623","pubmed","31505967","create date:2019/09/12 | first author:Quinones C",					0	Yes
7320	Promoting sleep and circadian health may prevent postoperative delirium: A systematic review and meta-analysis of randomized clinical trials.,"/pubmed/31505369","Lu Y, Li YW, Wang L, Lydic R, Baghdoyan HA, Shi XY, Zhang H.","Sleep Med Rev. 2019 Dec	48:101207. doi: 10.1016/j.smrv.2019.08.001. Epub 2019 Aug 22. Review.","Sleep Med Rev. 2019","PubMed","citation","PMID:31505369","pubmed","31505369","create date:2019/09/11 | first author:Lu Y",					0	No		systematic Review & Meta-analysis	review/ meta-analyse
7338	Tryptophan, glutamine, leucine, and micronutrient supplementation improves environmental enteropathy in Zambian adults: a randomized controlled trial.,"/pubmed/31504110","Louis-Auguste J, Besa E, Zyambo K, Munkombwe D, Banda R, Banda T, Watson A, Mayneris-Perxachs J, Swann J, Kelly P.","Am J Clin Nutr. 2019 Nov 1	110(5):1240-1252. doi: 10.1093/ajcn/nqz189.","Am J Clin Nutr. 2019","PubMed","citation","PMID:31504110 | PMCID:PMC6821547","pubmed","31504110","create date:2019/09/11 | first author:Louis-Auguste J",					0	Yes
7341	The association of human milk oligosaccharides with glucose metabolism in overweight and obese pregnant women.,"/pubmed/31504099","Jantscher-Krenn E, Treichler C, Brandl W, SchÃ¶nbacher L, KÃ¶feler H, van Poppel MNM.","Am J Clin Nutr. 2019 Dec 1	110(6):1335-1343. doi: 10.1093/ajcn/nqz202.","Am J Clin Nutr. 2019","PubMed","citation","PMID:31504099","pubmed","31504099","create date:2019/09/11 | first author:Jantscher-Krenn E",					0	No		cohort study	experimentele studie, maar geen RCT
7345	Property Prediction of Organic Donor Molecules for Photovoltaic Applications Using Extremely Randomized Trees.,"/pubmed/31503423","Paul A, Furmanchuk A, Liao WK, Choudhary A, Agrawal A.","Mol Inform. 2019 Nov	38(11-12):e1900038. doi: 10.1002/minf.201900038. Epub 2019 Sep 10.","Mol Inform. 2019","PubMed","citation","PMID:31503423","pubmed","31503423","create date:2019/09/11 | first author:Paul A",					0	No		bomen	niet bij mensen
7352	Closed Incision Negative Pressure Therapy in Morbidly Obese Women Undergoing Cesarean Delivery: A Randomized Controlled Trial.,"/pubmed/31503147","Hussamy DJ, Wortman AC, McIntire DD, Leveno KJ, Casey BM, Roberts SW.","Obstet Gynecol. 2019 Oct	134(4):781-789. doi: 10.1097/AOG.0000000000003465.","Obstet Gynecol. 2019","PubMed","citation","PMID:31503147","pubmed","31503147","create date:2019/09/11 | first author:Hussamy DJ",					0	Yes
7356	Social performance-based interventions promote gains in social knowledge in the absence of explicit training for youth with autism spectrum disorder.,"/pubmed/31502873","Marro BM, Kang E, Hauschild KM, Normansell KM, Abu-Ramadan TM, Lerner MD.","Bull Menninger Clin. 2019 Summer	83(3):301-325. doi: 10.1521/bumc.2019.83.3.301.","Bull Menninger Clin. 2019","PubMed","citation","PMID:31502873","pubmed","31502873","create date:2019/09/11 | first author:Marro BM",					0	No?		Lijkt een secundaire analyse? Maar fulltekst is niet te verkrijgen dus kunnen nie met zekerheid zeggen
7368	The Effect of Glutamine Supplementation on Microbial Invasion in Surgical Infants Requiring Parenteral Nutrition: Results of a Randomized Controlled Trial.,"/pubmed/31502272","Bishay M, Simchowitz V, Harris K, Macdonald S, De Coppi P, Klein N, Eaton S, Pierro A	MIGS Trial Group..","JPEN J Parenter Enteral Nutr. 2020 Jan	44(1):80-91. doi: 10.1002/jpen.1700. Epub 2019 Sep 9.","JPEN J Parenter Enteral Nutr. 2020","PubMed","citation","PMID:31502272","pubmed","31502272","create date:2019/09/11 | first author:Bishay M",				0	Yes
7372	Afatinib versus methotrexate as second-line treatment in Asian patients with recurrent or metastatic squamous cell carcinoma of the head and neck progressing on or after platinum-based therapy (LUX-Head & Neck 3): an open-label, randomised phase III trial.,"/pubmed/31501887","Guo Y, Ahn MJ, Chan A, Wang CH, Kang JH, Kim SB, Bello M, Arora RS, Zhang Q, He X, Li P, Dechaphunkul A, Kumar V, Kamble K…	30(11):1831-1839. doi: 10.1093/annonc/mdz388.","Ann Oncol. 2019","PubMed","citation","PMID:31501887 | PMCID:PMC6927323","pubmed","31501887","create date:2019/09/11 | first author:Guo Y",					0	Yes
7382	Reverse shoulder arthroplasty versus nonoperative treatment for 3- or 4-part proximal humeral fractures in elderly patients: a prospective randomized controlled trial.,"/pubmed/31500986","Lopiz Y, AlcobÃ­a-DÃ­az B, GalÃ¡n-Olleros M, GarcÃ­a-FernÃ¡ndez C, Picado AL, Marco F.","J Shoulder Elbow Surg. 2019 Dec	28(12):2259-2271. doi: 10.1016/j.jse.2019.06.024. Epub 2019 Sep 6.","J Shoulder Elbow Surg. 2019","PubMed","citation","PMID:31500986","pubmed","31500986","create date:2019/09/11 | first author:Lopiz Y",					0	Yes
7383	Randomized Crossover Trial of Phosphate-binding Medication on Serum Phosphate Levels in Patients With Aortic Stenosis.,"/pubmed/31500854","Wald DS, Chambers J, Bestwick JP, Wald NJ.","Clin Ther. 2019 Oct	41(10):2066-2072.e2. doi: 10.1016/j.clinthera.2019.08.004. Epub 2019 Sep 7.","Clin Ther. 2019","PubMed","citation","PMID:31500854 | PMCID:PMC6876273","pubmed","31500854","create date:2019/09/11 | first author:Wald DS",					0	Yes
7389	Effects of enzymatically modified isoquercitrin in supplementary protein powder on athlete body composition: a randomized, placebo-controlled, double-blind trial.,"/pubmed/31500646","Omi N, Shiba H, Nishimura E, Tsukamoto S, Maruki-Uchida H, Oda M, Morita M.","J Int Soc Sports Nutr. 2019 Sep 10	16(1):39. doi: 10.1186/s12970-019-0303-x. Erratum in: J Int Soc Sports Nutr. 2019 Oct 21	16(1):45. ","J Int Soc Sports Nutr. 2019","PubMed","citation","PMID:31500646 | PMCID:PMC6734270","pubmed","31500646","create date:2019/09/11 | first author:Omi N",				0	Yes
7392	Clinical and cost-effectiveness of guided internet-based interventions in the indicated prevention of depression in green professions (PROD-A): study protocol of a 36-month follow-up pragmatic randomized controlled trial.,"/pubmed/31500602","Braun L, Titzler I, Ebert DD, Buntrock C, Terhorst Y, Freund J, Thielecke J, Baumeister H.","BMC Psychiatry. 2019 Sep 9	19(1):278. doi: 10.1186/s12888-019-2244-y.","BMC Psychiatry. 2019","PubMed","citation","PMID:31500602 | PMCID:PMC6734248","pubmed","31500602","create date:2019/09/11 | first author:Braun L",					0	No		study protocol	studie protocol
7400	Acute Effects of Different Training Loads on Affective Responses in Resistance-trained Men.,"/pubmed/31499564","Ribeiro AS, Dos Santos ED, Nunes JP, Schoenfeld BJ.","Int J Sports Med. 2019 Dec	40(13):850-855. doi: 10.1055/a-0997-6680. Epub 2019 Sep 9.","Int J Sports Med. 2019","PubMed","citation","PMID:31499564","pubmed","31499564","create date:2019/09/10 | first author:Ribeiro AS",					0	No		geen RCT	experimentele studie, maar geen RCT
7407	Impact of alcohol-based hand-gel sanitizer and hand hygiene advice on travellers' diarrhoea and colonization with extended-spectrum beta-lactamase-producing Enterobacteriaceae: A randomised, controlled trial.,"/pubmed/31499238","Kuenzli E, Jaeger VK, DeCrom S, Sydow V, Muigg V, Frei R, Egli A, Fehr J, Hatz C.","Travel Med Infect Dis. 2019 Sep 6:101475. doi: 10.1016/j.tmaid.2019.101475. [Epub ahea…						0	Yes
7415	Effect of local papaverine on arteriovenous fistula maturation in patients with end-stage renal disease.,"/pubmed/31498862","Kazemzadeh G, Saberi A, Manani R, Sadeghipour F, Rahmani A.","J Bras Nefrol. 2019 Apr-Jun	41(2):185-192. doi: 10.1590/2175-8239-JBN-2018-0170. Epub 2019 Apr 11. English, Portuguese. Erratum in: J Bras Nefrol. 2019 Nov 04	:. ","J Bras Nefrol. 2019","PubMed","citation","PMID:31498862 | PMCID:PMC6699447","pubmed","31498862","create date:2019/09/10 | first author:Kazemzadeh G",				0	Yes
7417	Effect of a scaled-up neonatal resuscitation quality improvement package on intrapartum-related mortality in Nepal: A stepped-wedge cluster randomized controlled trial.,"/pubmed/31498784","Kc A, Ewald U, Basnet O, Gurung A, Pyakuryal SN, Jha BK, BergstrÃ¶m A, Eriksson L, Paudel P, Karki S, Gajurel S, Brunell O, Wrammert J, Litorp H, MÃ¥lqvist M.","PLoS Med. 2019 Sep 9	16(9):e1002900. doi: 10.1371/journal.pmed.1002900. eCollection 2019 Sep.","PLoS Med. 2019","PubMed","citation","PMID:31498784 | PMCID:PMC6733443","pubmed","31498784","create date:2019/09/10 | first author:Kc A",					0	Yes
7433	An exploratory investigation of the effect of naturalistic light on fatigue and subjective sleep quality in stroke patients admitted for rehabilitation: A randomized controlled trial.,"/pubmed/31498136","West A, Simonsen SA, Jennum P, Cyril Hansen N, SchÃ¸nsted M, Zielinski A, Sander B, Iversen HK.","NeuroRehabilitation. 2019	45(2):187-200. doi: 10.3233/NRE-192752.","NeuroRehabilitation. 2019","PubMed","citation","PMID:31498136","pubmed","31498136","create date:2019/09/10 | first author:West A",					0	Yes
7446	Evaluation of enzyme activity and rate of tooth movement in corticotomy-accelerated tooth movement - A randomized clinical trial.,"/pubmed/31497572","Kumar G, Rawat G, Amrita, Kumar V, Saimbi CS.","J Orthod Sci. 2019 Aug 8	8:13. doi: 10.4103/jos.JOS_76_18. eCollection 2019.","J Orthod Sci. 2019","PubMed","citation","PMID:31497572 | PMCID:PMC6702679","pubmed","31497572","create date:2019/09/10 | first author:Kumar G",					0	Yes
7461	Constraint-induced or multi-modal personalized aphasia rehabilitation (COMPARE): A randomized controlled trial for stroke-related chronic aphasia.,"/pubmed/31496440","Rose ML, Copland D, Nickels L, Togher L, Meinzer M, Rai T, Cadilhac DA, Kim J, Foster A, Carragher M, Hurley M, Godecke E.","Int J Stroke. 2019 Dec	14(9):972-976. doi: 10.1177/1747493019870401. Epub 2019 Sep 7.","Int J Stroke. 2019","PubMed","citation","PMID:31496440","pubmed","31496440","create date:2019/09/10 | first author:Rose ML",					0	Yes
7464	Feasibility, Safety, and Beneficial Effects of MCT-Based Ketogenic Diet for Breast Cancer Treatment: A Randomized Controlled Trial Study.,"/pubmed/31496287","Khodabakhshi A, Akbari ME, Mirzaei HR, Mehrad-Majd H, Kalamian M, Davoodi SH.","Nutr Cancer. 2020	72(4):627-634. doi: 10.1080/01635581.2019.1650942. Epub 2019 Sep 9.","Nutr Cancer. 2020","PubMed","citation","PMID:31496287","pubmed","31496287","create date:2019/09/10 | first author:Khodabakhshi A",					0	Yes
7466	Identification of Novel Urolithin Metabolites in Human Feces and Urine after the Intake of a Pomegranate Extract.,"/pubmed/31496244","GarcÃ­a-Villalba R, Selma MV, EspÃ­n JC, TomÃ¡s-BarberÃ¡n FA.","J Agric Food Chem. 2019 Oct 9	67(40):11099-11107. doi: 10.1021/acs.jafc.9b04435. Epub 2019 Sep 28. Erratum in: J Agric Food Chem. 2020 Mar 11	68(10):3297. ","J Agric Food Chem. 2019","PubMed","citation","PMID:31496244","pubmed","31496244","create date:2019/09/10 | first author:GarcÃ­a-Villalba R",				1	Yes
7483	GENESIS: Phase III trial evaluating BL-8040Â +Â G-CSF to mobilize hematopoietic cells for autologous transplant in myeloma.,"/pubmed/31495201","Crees ZD, Stockerl-Goldstein K, Vainstein A, Chen H, DiPersio JF.","Future Oncol. 2019 Nov	15(31):3555-3563. doi: 10.2217/fon-2019-0380. Epub 2019 Sep 9.","Future Oncol. 2019","PubMed","citation","PMID:31495201","pubmed","31495201","create date:2019/09/10 | first author:Crees ZD",					0	No		cellen	niet bij mensen
7488	Effects of Zinc Supplementation on Cardiometabolic Risk Factors: a Systematic Review and Meta-analysis of Randomized Controlled Trials.,"/pubmed/31494808","Khazdouz M, Djalalinia S, Sarrafi Zadeh S, Hasani M, Shidfar F, Ataie-Jafari A, Asayesh H, Zarei M, Gorabi AM, Noroozi M, Qorbani M.","Biol Trace Elem Res. 2019 Sep 7. doi: 10.1007/s12011-019-01870-9. [Epub ahead of print]","Biol Trace Elem Re…						0	No		Systematic Review	review/ meta-analyse
7492	Can clinical case discussions foster clinical reasoning skills in undergraduate medical education? A randomised controlled trial.,"/pubmed/31494596","Weidenbusch M, Lenzer B, Sailer M, Strobel C, Kunisch R, Kiesewetter J, Fischer MR, Zottmann JM.","BMJ Open. 2019 Sep 6	9(9):e025973. doi: 10.1136/bmjopen-2018-025973.","BMJ Open. 2019","PubMed","citation","PMID:31494596 | PMCID:PMC6731854","pubmed","31494596","create date:2019/09/09 | first author:Weidenbusch M",					0	No		training medical education	geen medische intervente
7496	Safety and efficacy of AMG 714 in patients with type 2 refractory coeliac disease: a phase 2a, randomised, double-blind, placebo-controlled, parallel-group study.,"/pubmed/31494097","Cellier C, Bouma G, van Gils T, Khater S, Malamut G, Crespo L, Collin P, Green PHR, Crowe SE, Tsuji W, Butz E, Cerf-Bensussan N, Macintyre E, Parnes JR, Leon F, Hermine O, Mulder CJ	RCD-II Study Group Investigators..","Lancet Gastroenterol Hepatol. 2019 Dec	4(12):960-970. doi: 10.1016/S2468-1253(19)30265-1. Epub 2019 Sep 4.","Lancet Gastroenterol Hepatol. 2019","PubMed","citation","PMID:31494097","pubmed","31494097","create date:2019/09/09 | first author:Cellier C",				0	yes
7500	Effectiveness of a Disability Preventive Intervention for Minority and Immigrant Elders: The Positive Minds-Strong Bodies Randomized Clinical Trial.,"/pubmed/31494015","AlegrÃ­a M, Frontera W, Cruz-Gonzalez M, Markle SL, Trinh-Shevrin C, Wang Y, Herrera L, Ishikawa RZ, Velazquez E, Fuentes L, Guo Y, Pan J, Cheung M, Wong J, Genatios U, Jimenez A, Ramos Z, Perez G, Wong JY, Chieng CK, Bartels SJ, …	27(12):1299-1313. doi: 10.1016/j.jagp.2019.08.008. Epub 2019 Aug 13.","Am J Geriatr Psychiatry. 2019","PubMed","citation","PMID:31494015 | PMCID:PMC6842701","pubmed","31494015","create date:2019/09/09 | first author:AlegrÃ­a M",					0	Yes
7519	Selective reporting bias in randomised controlled trials from two network meta-analyses: comparison of clinical trial registrations and their respective publications.,"/pubmed/31492792","Wong EK, Lachance CC, Page MJ, Watt J, Veroniki A, Straus SE, Tricco AC.","BMJ Open. 2019 Sep 5	9(9):e031138. doi: 10.1136/bmjopen-2019-031138.","BMJ Open. 2019","PubMed","citation","PMID:31492792 | PMCID:PMC6731894","pubmed","31492792","create date:2019/09/08 | first author:Wong EK",					0	No		review	review/ meta-analyse
7522	A Randomized Controlled Trial of Epidermal Growth Factor Ointment for Treating Epidermal Growth Factor Receptor Inhibitor-Induced Skin Toxicities.,"/pubmed/31492766","Kim YS, Ji JH, Oh SY, Lee S, Huh SJ, Lee JH, Song KH, Son CH, Roh MS, Lee GW, Lee J, Kim ST, Kim CK, Jang JS, Hwang IG, Ahn HK, Park LC, Oh SY, Kim SG, Lee SC, Lim DH, Lee SI, et al.","Oncologist. 2020 Jan	25(1):e186-e193. doi: 10.1634/theoncologist.2019-0221. Epub 2019 Sep 6.","Oncologist. 2020","PubMed","citation","PMID:31492766 | PMCID:PMC6964120","pubmed","31492766","create date:2019/09/08 | first author:Kim YS",					0	Yes
7524	Subcutaneous Adipose Tissue and Systemic Inflammation Are Associated With Peripheral but Not Hepatic Insulin Resistance in Humans.,"/pubmed/31492661","van der Kolk BW, Kalafati M, Adriaens M, van Greevenbroek MMJ, Vogelzangs N, Saris WHM, Astrup A, Valsesia A, Langin D, van der Kallen CJH, Eussen SJPM, Schalkwijk CG, Stehouwer CDA, Goossens GH, Arts ICW, Jocken JWE, Evelo CT, Blaak EE.","Diabetes…	68(12):2247-2258. doi: 10.2337/db19-0560. Epub 2019 Sep 6.","Diabetes. 2019","PubMed","citation","PMID:31492661","pubmed","31492661","create date:2019/09/08 | first author:van der Kolk BW",					0	No		niet de primaire RCT	secundaire analyse
7529	Editor's Choice - Overview of Primary and Secondary Analyses From 20 Randomised Controlled Trials Comparing Carotid Artery Stenting With Carotid Endarterectomy.,"/pubmed/31492510","Batchelder AJ, Saratzis A, Ross Naylor A.","Eur J Vasc Endovasc Surg. 2019 Oct	58(4):479-493. doi: 10.1016/j.ejvs.2019.06.003. Epub 2019 Sep 4. Review. Erratum in: Eur J Vasc Endovasc Surg. 2020 Mar	59(3):496. ","Eur J Vasc Endovasc Surg. 2019","PubMed","citation","PMID:31492510","pubmed","31492510","create date:2019/09/08 | first author:Batchelder AJ",				0	No		editors choice	geen research paper
7547	Double-blind randomized clinical trial of vancomycin in spinal arthrodesis: no effects on surgical site infection.,"/pubmed/31491758","Ludwig do Nascimento T, Finger G, Sfreddo E, Martins de Lima Cecchini A, Martins de Lima Cecchini F, Stefani MA.","J Neurosurg Spine. 2019 Sep 6:1-8. doi: 10.3171/2019.6.SPINE19120. [Epub ahead of print]","J Neurosurg Spine. 2019","PubMed","citation","PMID:3149175…						0	Yes
7548	Relationship among anesthesia technique, surgical stress, and cognitive dysfunction following spinal surgery: a randomized trial.,"/pubmed/31491757","Ezhevskaya AA, Ovechkin AM, Prusakova ZB, Zagrekov VI, Mlyavykh SG, Anderson DG.","J Neurosurg Spine. 2019 Sep 6:1-8. doi: 10.3171/2019.4.SPINE184. [Epub ahead of print]","J Neurosurg Spine. 2019","PubMed","citation","PMID:31491757","pubmed","314917…						0	Yes
7549	Decompressive Craniectomy for Patients with Traumatic Brain Injury: A Pooled AnalysisÂ of Randomized Controlled Trials.,"/pubmed/31491576","Lu G, Zhu L, Wang X, Zhang H, Li Y.","World Neurosurg. 2020 Jan	133:e135-e148. doi: 10.1016/j.wneu.2019.08.184. Epub 2019 Sep 3.","World Neurosurg. 2020","PubMed","citation","PMID:31491576","pubmed","31491576","create date:2019/09/07 | first author:Lu G",					0	No		pooled analysis	secundaire analyse
7555	Simulation-Based Training in Measurement of Blood Pressure: A Randomized Study of Impact in Real-Life Settings.,"/pubmed/31490862","Basheer A, Das S, Iqbal N, Kandasamy R.","Simul Healthc. 2019 Oct	14(5):293-299. doi: 10.1097/SIH.0000000000000385.","Simul Healthc. 2019","PubMed","citation","PMID:31490862","pubmed","31490862","create date:2019/09/07 | first author:Basheer A",					0	No		training	niet medische interventie
7559	Comparison of the UEScope videolaryngoscope with the Macintosh laryngoscope during simulated cardiopulmonary resuscitation: A randomized, cross-over, multi-center manikin study: Erratum.,"/pubmed/31490414","[No authors listed]","Medicine (Baltimore). 2019 Sep	98(36):e17125. doi: 10.1097/MD.0000000000017125. No abstract available. ","Medicine (Baltimore). 2019","PubMed","citation","PMID:31490414 | PMCID:PMC6738989","pubmed","31490414","create date:2019/09/07",					0	No		erratum	geen research paper
7582	[Clinical evaluation of modified Xiaoyao pill on the treatment of oral lichen planus patients with anxiety or depression].,"/pubmed/31489422","Liu WD, Zhao M.","Shanghai Kou Qiang Yi Xue. 2019 Jun	28(3):312-316. Chinese. ","Shanghai Kou Qiang Yi Xue. 2019","PubMed","citation","PMID:31489422","pubmed","31489422","create date:2019/09/07 | first author:Liu WD",					0	No		not in English. Chinese	niet engelstalig
7614	Effects of post-scenario debriefing versus stop-and-go debriefing in medical simulation training on skill acquisition and learning experience: a randomized controlled trial.,"/pubmed/31488113","Schober P, Kistemaker KRJ, Sijani F, Schwarte LA, van Groeningen D, Krage R.","BMC Med Educ. 2019 Sep 5	19(1):334. doi: 10.1186/s12909-019-1772-y.","BMC Med Educ. 2019","PubMed","citation","PMID:31488113 | PMCID:PMC6727540","pubmed","31488113","create date:2019/09/07 | first author:Schober P",					1	No		training	niet medische interventie
7618	INPART - a psycho-oncological intervention for partners of patients with haemato-oncological disease - study protocol.,"/pubmed/31488083","Lorenz I, Bodschwinna D, Hallensleben N, DÃ¶hner H, Niederwieser D, Zimmermann T, Mehnert A, GÃ¼ndel H, Ernst J, Hoenig K.","BMC Cancer. 2019 Sep 5	19(1):885. doi: 10.1186/s12885-019-6094-2.","BMC Cancer. 2019","PubMed","citation","PMID:31488083 | PMCID:PMC6729088","pubmed","31488083","create date:2019/09/07 | first author:Lorenz I",					0	No		study protocol	studie protocol
7629	Dexamethasone for the treatment of class I HELLP syndrome: A double-blind, placebo-controlled, multicenter, randomized clinical trial.,"/pubmed/31487635","Fonseca JE, Otero JC, Messa C.","Pregnancy Hypertens. 2019 Jul	17:158-164. doi: 10.1016/j.preghy.2019.06.003. Epub 2019 Jun 17. No abstract available. ","Pregnancy Hypertens. 2019","PubMed","citation","PMID:31487635","pubmed","31487635","create date:2019/09/06 | first author:Fonseca JE",					0	Yes
7634	Relationships between concurrent language ability and mental health outcomes in a South African sample of 13-year-olds.,"/pubmed/31487290","St Clair MC, Skeen S, Marlow M, Tomlinson M.","PLoS One. 2019 Sep 5	14(9):e0221242. doi: 10.1371/journal.pone.0221242. eCollection 2019.","PLoS One. 2019","PubMed","citation","PMID:31487290 | PMCID:PMC6728123","pubmed","31487290","create date:2019/09/06 | first author:St Clair MC",					0	No		niet primaire studie	secundaire analyse
7638	A randomized double-blind controlled trial to assess the benefits of amisulpride and olanzapine combination treatment versus each monotherapy in acutely ill schizophrenia patients (COMBINE): methods and design.,"/pubmed/31486890","Schmidt-Kraepelin C, Feyerabend S, Engelke C, Riesbeck M, Meisenzahl-Lechner E, Gaebel W, Verde PE, Kolbe H, Correll CU, Leucht S, Heres S, Kluge M, Makiol C, Neff A, L…	270(1):83-94. doi: 10.1007/s00406-019-01063-4. Epub 2019 Sep 5.","Eur Arch Psychiatry Clin Neurosci. 2020","PubMed","citation","PMID:31486890","pubmed","31486890","create date:2019/09/06 | first author:Schmidt-Kraepelin C",					0	No		methods en design	studie protocol
7641	Assessment of Treatment With Sorafenib Plus Doxorubicin vs Sorafenib Alone in Patients With Advanced Hepatocellular Carcinoma: Phase 3 CALGB 80802 Randomized Clinical Trial.,"/pubmed/31486832","Abou-Alfa GK, Shi Q, Knox JJ, Kaubisch A, Niedzwiecki D, Posey J, Tan BR Jr, Kavan P, Goel R, Lammers PE, Bekaii-Saab TS, Tam VC, Rajdev L, Kelley RK, El Dika I, Zemla T, Potaracke RI, Balletti J, El-Khoue…	:. ","JAMA Oncol. 2019","PubMed","citation","PMID:31486832 | PMCID:PMC6735405","pubmed","31486832","create date:2019/09/06 | first author:Abou-Alfa GK",					0	Yes
7642	A Multicenter, Randomized Controlled Trial of Perioperative Palliative Care Surrounding Cancer Surgery for Patients and Their Family Members (PERIOP-PC).,"/pubmed/31486730","Aslakson RA, Chandrashekaran SV, Rickerson E, Fahy BN, Johnston FM, Miller JA, Conca-Cheng A, Wang S, Morris AM, Lorenz K, Temel JS, Smith TJ.","J Palliat Med. 2019 Sep	22(S1):44-57. doi: 10.1089/jpm.2019.0130.","J Palliat Med. 2019","PubMed","citation","PMID:31486730","pubmed","31486730","create date:2019/09/06 | first author:Aslakson RA",					1	Yes
7650	[Improving the methods of diagnosis and treatment of otitis media with effusion].,"/pubmed/31486420","Vishnyakov VV, Talalaev VN, Atlashkin DN.","Vestn Otorinolaringol. 2019	84(3):12-15. doi: 10.17116/otorino20198403112. Russian. ","Vestn Otorinolaringol. 2019","PubMed","citation","PMID:31486420","pubmed","31486420","create date:2019/09/06 | first author:Vishnyakov VV",					0	No		not in English. Chinese	niet engelstalig
7661	Correction to: Improved precision in the analysis of randomized trials with survival outcomes, without assuming proportional hazards.,"/pubmed/31485927","DÃ­az I, Colantuoni E, Hanley DF, Rosenblum M.","Lifetime Data Anal. 2020 Jan	26(1):214-220. doi: 10.1007/s10985-019-09484-y.","Lifetime Data Anal. 2020","PubMed","citation","PMID:31485927","pubmed","31485927","create date:2019/09/06 | first author:DÃ­az I",					0	No		correction	geen research paper
7679	A multicenter RCT of noninvasive ventilation in pneumonia-induced early mild acute respiratory distress syndrome.,"/pubmed/31484582","He H, Sun B, Liang L, Li Y, Wang H, Wei L, Li G, Guo S, Duan J, Li Y, Zhou Y, Chen Y, Li H, Yang J, Xu X, Song L, Chen J, Bao Y, Chen F, Wang P, Ji L, Zhang Y, et al.","Crit Care. 2019 Sep 4	23(1):300. doi: 10.1186/s13054-019-2575-6.","Crit Care. 2019","PubMed","citation","PMID:31484582 | PMCID:PMC6727327","pubmed","31484582","create date:2019/09/06 | first author:He H",					0	Yes
7696	Trial of SAGE-217 in Patients with Major Depressive Disorder.,"/pubmed/31483961","Gunduz-Bruce H, Silber C, Kaul I, Rothschild AJ, Riesenberg R, Sankoh AJ, Li H, Lasser R, Zorumski CF, Rubinow DR, Paul SM, Jonas J, Doherty JJ, Kanes SJ.","N Engl J Med. 2019 Sep 5	381(10):903-911. doi: 10.1056/NEJMoa1815981.","N Engl J Med. 2019","PubMed","citation","PMID:31483961","pubmed","31483961","create date:2019/09/05 | first author:Gunduz-Bruce H",					0	Yes
7704	Increased Likelihood of Pregnancy Using an App-Connected Ovulation Test System: A Randomized Controlled Trial.,"/pubmed/31483187","Johnson S, Stanford JB, Warren G, Bond S, Bench-Capon S, Zinaman MJ.","J Womens Health (Larchmt). 2020 Jan	29(1):84-90. doi: 10.1089/jwh.2019.7850. Epub 2019 Sep 4.","J Womens Health (Larchmt). 2020","PubMed","citation","PMID:31483187 | PMCID:PMC6983750","pubmed","31483187","create date:2019/09/05 | first author:Johnson S",					0	Yes
7705	Jogging and Practical-Duration Foam-Rolling Exercises and Range of Motion, Proprioception, and Vertical Jump in Athletes.,"/pubmed/31483150","Romero-Franco N, Romero-Franco J, JimÃ©nez-Reyes P.","J Athl Train. 2019 Nov	54(11):1171-1178. doi: 10.4085/1062-6050-474-18. Epub 2019 Sep 4.","J Athl Train. 2019","PubMed","citation","PMID:31483150 | PMCID:PMC6863689","pubmed","31483150","create date:2019/09/05 | first author:Romero-Franco N",					0	Yes
7716	Metabolic changes with degarelix vs leuprolide plus bicalutamide in patients with prostate cancer: a randomized clinical study.,"/pubmed/31482294","Sawazaki H, Araki D, Kitamura Y, Yagi K.","World J Urol. 2019 Sep 3. doi: 10.1007/s00345-019-02937-x. [Epub ahead of print]","World J Urol. 2019","PubMed","citation","PMID:31482294","pubmed","31482294","create date:2019/09/05 | first author:Sawazaki H…						0	Yes
7719	Buccal mucosal graft versus penile skin flap urethroplasty for long segment penile urethral stricture: a prospective randomized study.,"/pubmed/31482029","Ali AI, Hamid AA, Abdel-Rassoul MA, Galal EM, Hasanein MGS, Hassan MAE, El-Hawy MM.","Cent European J Urol. 2019	72(2):191-197. doi: 10.5173/ceju.2019.1899. Epub 2019 Jun 29.","Cent European J Urol. 2019","PubMed","citation","PMID:31482029 | PMCID:PMC6715090","pubmed","31482029","create date:2019/09/05 | first author:Ali AI",					0	Yes
7728	The dietary education trial in carbohydrate counting (DIET-CARB Study): study protocol for a randomised, parallel, open-label, intervention study comparing different approaches to dietary self-management in patients with type 1 diabetes.,"/pubmed/31481560","Ewers B, VilsbÃ¸ll T, Andersen HU, Bruun JM.","BMJ Open. 2019 Sep 3	9(9):e029859. doi: 10.1136/bmjopen-2019-029859.","BMJ Open. 2019","PubMed","citation","PMID:31481560 | PMCID:PMC6731880","pubmed","31481560","create date:2019/09/05 | first author:Ewers B",					0	No		study protocol	studie protocol
7739	Picky eating in an obesity intervention for preschool-aged children - what role does it play, and does the measurement instrument matter?,"/pubmed/31481062","Sandvik P, Ek A, Eli K, Somaraki M, Bottai M, Nowicka P.","Int J Behav Nutr Phys Act. 2019 Sep 3	16(1):76. doi: 10.1186/s12966-019-0845-y.","Int J Behav Nutr Phys Act. 2019","PubMed","citation","PMID:31481062 | PMCID:PMC6724280","pubmed","31481062","create date:2019/09/05 | first author:Sandvik P",					0	Yes
7742	Does testosterone impair men's cognitive empathy? Evidence from two large-scale randomized controlled trials.,"/pubmed/31480979","Nadler A, Camerer CF, Zava DT, Ortiz TL, Watson NV, CarrÃ© JM, Nave G.","Proc Biol Sci. 2019 Sep 11	286(1910):20191062. doi: 10.1098/rspb.2019.1062. Epub 2019 Sep 4.","Proc Biol Sci. 2019","PubMed","citation","PMID:31480979 | PMCID:PMC6742992","pubmed","31480979","create date:2019/09/05 | first author:Nadler A",					0	No		review	review/ meta-analyse
7749	Does an Age-Specific Treatment Program Augment the Efficacy of a Cognitive-Behavioral Weight Loss Program in Adolescence and Young Adulthood? Results from a Controlled Study.,"/pubmed/31480678","Warschburger P, Zitzmann J.","Nutrients. 2019 Sep 2	11(9). pii: E2053. doi: 10.3390/nu11092053.","Nutrients. 2019","PubMed","citation","PMID:31480678 | PMCID:PMC6769959","pubmed","31480678","create date:2019/09/05 | first author:Warschburger P",					0	Yes
7765	An N-of-1 Randomized Controlled Trial of Interventions for Children With Inconsistent Speech Sound Errors.,"/pubmed/31479383","Rvachew S, Matthews T.","J Speech Lang Hear Res. 2019 Sep 20	62(9):3183-3203. doi: 10.1044/2019_JSLHR-S-18-0288. Epub 2019 Sep 3.","J Speech Lang Hear Res. 2019","PubMed","citation","PMID:31479383","pubmed","31479383","create date:2019/09/04 | first author:Rvachew S",					1	Yes
7789	A randomized blind controlled non-inferiority trial to compare the effectiveness of trigger point injections performed with normal saline (NS) and conventional active drug mix (CADM) in patients with myofascial pain syndromes.,"/pubmed/31477359","Roldan CJ, Osuagwu U, Cardenas-Turanzas M, Huh BK.","Am J Emerg Med. 2019 Aug 24. pii: S0735-6757(19)30547-9. doi: 10.1016/j.ajem.2019.158410. [Epub ahe…						0	Yes
7796	Using peer education to improve diabetes management and outcomes in a low-income setting: a randomized controlled trial.,"/pubmed/31477164","Seuring T, Marthoenis, Rhode S, Rogge L, Rau H, BesanÃ§on S, Zufry H, Sofyan H, Vollmer S.","Trials. 2019 Sep 2	20(1):548. doi: 10.1186/s13063-019-3656-1.","Trials. 2019","PubMed","citation","PMID:31477164 | PMCID:PMC6719346","pubmed","31477164","create date:2019/09/04 | first author:Seuring T",					0	yes
7800	The study of metabolic improvement by nutritional intervention controlling endogenous GIP (Mini Egg study): a randomized, cross-over study.,"/pubmed/31477157","Sakane N, Osaki N, Takase H, Suzuki J, Suzukamo C, Nirengi S, Suganuma A, Shimotoyodome A.","Nutr J. 2019 Sep 2	18(1):52. doi: 10.1186/s12937-019-0472-0.","Nutr J. 2019","PubMed","citation","PMID:31477157 | PMCID:PMC6720405","pubmed","31477157","create date:2019/09/04 | first author:Sakane N",					0	Yes
7825	Complete Revascularization with Multivessel PCI for Myocardial Infarction.,"/pubmed/31475795","Mehta SR, Wood DA, Storey RF, Mehran R, Bainey KR, Nguyen H, Meeks B, Di Pasquale G, LÃ³pez-SendÃ³n J, Faxon DP, Mauri L, Rao SV, Feldman L, Steg PG, Avezum Ã, Sheth T, Pinilla-Echeverri N, Moreno R, Campo G, Wrigley B, Kedev S, Sutton A, et al.","N Engl J Med. 2019 Oct 10	381(15):1411-1421. doi: 10.1056/NEJMoa1907775. Epub 2019 Sep 1.","N Engl J Med. 2019","PubMed","citation","PMID:31475795","pubmed","31475795","create date:2019/09/03 | first author:Mehta SR",					0	Yes
7827	Antithrombotic Therapy for Atrial Fibrillation with Stable Coronary Disease.,"/pubmed/31475793","Yasuda S, Kaikita K, Akao M, Ako J, Matoba T, Nakamura M, Miyauchi K, Hagiwara N, Kimura K, Hirayama A, Matsui K, Ogawa H	AFIRE Investigators..","N Engl J Med. 2019 Sep 19	381(12):1103-1113. doi: 10.1056/NEJMoa1904143. Epub 2019 Sep 2.","N Engl J Med. 2019","PubMed","citation","PMID:31475793","pubmed","31475793","create date:2019/09/03 | first author:Yasuda S",				0	Yes
7830	The effect of high- and low-fidelity simulators in learning heart and lung sounds by undergraduate nurses: a randomized controlled trial.,"/pubmed/31475608","Mutlu B, YÄ±lmaz OE, Dur S.","Contemp Nurse. 2019 Aug - Oct	55(4-5):351-359. doi: 10.1080/10376178.2019.1662321. Epub 2019 Sep 11.","Contemp Nurse. 2019","PubMed","citation","PMID:31475608","pubmed","31475608","create date:2019/09/03 | first author:Mutlu B",					0	No		training	geen medische interventie
7838	Effectiveness and safety of olive oil preparation for topical use in pressure ulcer prevention: Multicentre, controlled, randomised, and double-blinded clinical trial.,"/pubmed/31475465","DÃ­az-Valenzuela A, GarcÃ­a-FernÃ¡ndez FP, Carmona FernÃ¡ndez P, Valle CaÃ±ete MJ, Pancorbo-Hidalgo PL.","Int Wound J. 2019 Dec	16(6):1314-1322. doi: 10.1111/iwj.13191. Epub 2019 Sep 2.","Int Wound J. 2019","PubMed","citation","PMID:31475465","pubmed","31475465","create date:2019/09/03 | first author:DÃ­az-Valenzuela A",					0	Yes
7841	How many times should a cluster randomized crossover trial cross over?,"/pubmed/31475383","Grantham KL, Kasza J, Heritier S, Hemming K, Litton E, Forbes AB.","Stat Med. 2019 Nov 10	38(25):5021-5033. doi: 10.1002/sim.8349. Epub 2019 Sep 1.","Stat Med. 2019","PubMed","citation","PMID:31475383","pubmed","31475383","create date:2019/09/03 | first author:Grantham KL",					0	No		onderzoek over een cross-over trial	studie protocol
7842	Same-admission laparoscopic cholecystectomy in acute cholecystitis: the importance of 72 hours and oxidative stress markers.,"/pubmed/31475320","Arslan Onuk ZA, GÃ¼ndÃ¼z UR, KoÃ§ Ãœ, KÄ±zÄ±lateÅŸ E, GÃ¶mceli Ä°, AkbaÅŸ SH, BÃ¼lbÃ¼ller N.","Ulus Travma Acil Cerrahi Derg. 2019 Aug	25(5):440-446. doi: 10.14744/tjtes.2019.17807.","Ulus Travma Acil Cerrahi Derg. 2019","PubMed","citation","PMID:31475320","pubmed","31475320","create date:2019/09/03 | first author:Arslan Onuk ZA",					0	Yes
7864	Niraparib plus bevacizumab versus niraparib alone for platinum-sensitive recurrent ovarian cancer (NSGO-AVANOVA2/ENGOT-ov24): a randomised, phase 2, superiority trial.,"/pubmed/31474354","Mirza MR, Ã…vall Lundqvist E, Birrer MJ, dePont Christensen R, Nyvang GB, Malander S, Anttila M, Werner TL, Lund B, Lindahl G, Hietanen S, Peen U, Dimoula M, Roed H, Ã˜r Knudsen A, Staff S, Krog Vistisen A, BjÃ¸…	AVANOVA investigators..","Lancet Oncol. 2019 Oct	20(10):1409-1419. doi: 10.1016/S1470-2045(19)30515-7. Epub 2019 Aug 29.","Lancet Oncol. 2019","PubMed","citation","PMID:31474354","pubmed","31474354","create date:2019/09/03 | first author:Mirza MR",				0	Yes
7882	Different cardiorespiratory effects of indoor air pollution intervention with ionization air purifier: Findings from a randomized, double-blind crossover study among school children in Beijing.,"/pubmed/31473392","Dong W, Liu S, Chu M, Zhao B, Yang D, Chen C, Miller MR, Loh M, Xu J, Chi R, Yang X, Guo X, Deng F.","Environ Pollut. 2019 Nov	254(Pt B):113054. doi: 10.1016/j.envpol.2019.113054. Epub 2019 Aug 24.","Environ Pollut. 2019","PubMed","citation","PMID:31473392","pubmed","31473392","create date:2019/09/02 | first author:Dong W",					1	Yes
7898	Effect of medications on prevention of secondary osteoporotic vertebral compression fracture, non-vertebral fracture, and discontinuation due to adverse events: a meta-analysis of randomized controlled trials.,"/pubmed/31472671","Jin YZ, Lee JH, Xu B, Cho M.","BMC Musculoskelet Disord. 2019 Aug 31	20(1):399. doi: 10.1186/s12891-019-2769-8.","BMC Musculoskelet Disord. 2019","PubMed","citation","PMID:31472671 | PMCID:PMC6717630","pubmed","31472671","create date:2019/09/02 | first author:Jin YZ",					0	No		meta-analysis	review/ meta-analyse
7919	The effect of different amounts of vitamin D supplementation on serum calcidiol, anthropometric status, and body composition in overweight or obese nursing women: a study protocol for a randomized placebo-controlled clinical trial.,"/pubmed/31470899","Gerveieeha Z, Siassi F, Qorbani M, Ziaeian F, Sotoudeh G.","Trials. 2019 Aug 30	20(1):542. doi: 10.1186/s13063-019-3622-y.","Trials. 2019","PubMed","citation","PMID:31470899 | PMCID:PMC6716881","pubmed","31470899","create date:2019/09/01 | first author:Gerveieeha Z",					0	No		study protocol	studie protocol
7920	Interventions to promote healthy environments in family child care homes in Oklahoma-Happy Healthy Homes: study protocol for a randomized controlled trial.,"/pubmed/31470886","Sisson SB, Salvatore AL, Hildebrand D, Poe T, Merchant C, Slawinski M, Kracht CL, Stoner JA, Alcala Lazarte N, Schneider LAF, Weber J, Jones F, Ward D.","Trials. 2019 Aug 30	20(1):541. doi: 10.1186/s13063-019-3616-9.","Trials. 2019","PubMed","citation","PMID:31470886 | PMCID:PMC6716934","pubmed","31470886","create date:2019/09/01 | first author:Sisson SB",					0	No		study protocol	studie protocol
7926	A randomized controlled comparison of non-channeled king vision, McGrath MAC video laryngoscope and Macintosh direct laryngoscope for nasotracheal intubation in patients with predicted difficult intubations.,"/pubmed/31470814","Zhu H, Liu J, Suo L, Zhou C, Sun Y, Jiang H.","BMC Anesthesiol. 2019 Aug 31	19(1):166. doi: 10.1186/s12871-019-0838-z.","BMC Anesthesiol. 2019","PubMed","citation","PMID:31470814 | PMCID:PMC6717380","pubmed","31470814","create date:2019/09/01 | first author:Zhu H",					0	Yes
7957	Cheng X, Mei B, Zuo Y, etÂ al. A multicentre randomised controlled trial of the effect of intra-operative dexmedetomidine on cognitive decline after surgery. Anaesthesia 2019; 74: 741-50.,"/pubmed/31469166","[No authors listed]","Anaesthesia. 2019 Nov	74(11):1472. doi: 10.1111/anae.14847. Epub 2019 Aug 30. No abstract available. ","Anaesthesia. 2019","PubMed","citation","PMID:31469166","pubmed","31469166","create date:2019/08/31",					0	No		geen abstract?	geen research paper
7961	Effect of phytic acid on postprandial serum uric acid level in healthy volunteers: a randomized, double-blind, crossover study.,"/pubmed/31469027","Ikenaga T, Noguchi H, Kakumoto K, Kohda N, Tsukikawa H, Matsuguma K, Yamamoto T.","Nucleosides Nucleotides Nucleic Acids. 2019 Aug 30:1-14. doi: 10.1080/15257770.2019.1656337. [Epub ahead of print]","Nucleosides Nucleotides Nucleic Acids. 2019","PubMe…						0	Yes
7973	Letter to Editor re: Ridner et al.: "A Randomized Trial Evaluating Bioimpedance Spectroscopy Versus Tape Measurement for the Prevention of Lymphedema Following Treatment for Breast Cancer: Interim Analysis".,"/pubmed/31468217","Barrio AV, Brunelle C, Morrow M, Taghian AG.","Ann Surg Oncol. 2019 Dec	26(Suppl 3):863-864. doi: 10.1245/s10434-019-07763-4. Epub 2019 Aug 29. No abstract available. ","Ann Surg Oncol. 2019","PubMed","citation","PMID:31468217","pubmed","31468217","create date:2019/08/31 | first author:Barrio AV",					0	No		letter to the editor	geen research paper
7975	Use of a curved needle to facilitate lateral sagittal infraclavicular block performance: a randomized clinical trial.,"/pubmed/31468177","Tammam TF, Kamhawy GA.","J Anesth. 2019 Oct	33(5):604-611. doi: 10.1007/s00540-019-02674-w. Epub 2019 Aug 29.","J Anesth. 2019","PubMed","citation","PMID:31468177","pubmed","31468177","create date:2019/08/31 | first author:Tammam TF",					0	Yes
7989	Efficacy of Xuebijing Injection for Sepsis (EXIT-SEP): protocol for a randomised controlled trial.,"/pubmed/31467049","Liu S, Yao C, Zhang J, Yang Y, Qiu H	EXIT-SEP Investigators..","BMJ Open. 2019 Aug 28	9(8):e028664. doi: 10.1136/bmjopen-2018-028664.","BMJ Open. 2019","PubMed","citation","PMID:31467049 | PMCID:PMC6720249","pubmed","31467049","create date:2019/08/31 | first author:Liu S",				1	No		protocol	studie protocol
[truncated: 2,109 more rows]
